# Supplementary material for: A Score of the Ability of a Three-Dimensional Protein Model to Retrieve Its Own Sequence as a Quantitative Measure of Its Quality and Appropriateness
Source: PLoS One. 2010 Sep 7;5(9):e12483. doi: 10.1371/journal.pone.0012483 (PMC2935356; doi:10.1371/journal.pone.0012483)
Supplement: Table S1 — Full data from the HMMER search for the Rd.HMM of the soluble inorganic pyrophosphatase from Saccharomyces cerevisiae (1E9G), Pyrococcus horikishii (1UDE), and from the manganese-dependent enzyme from Streptococcus gordonii (1K20) and Bacillus subtilis (1WPN, only the N-terminal fragment). The Rd.HMM of the 1WPN structure were built using only the sequences form ROSETTA-design (spreadsheet 5), and these sequences plus the natural amino acid sequence of the protein (spreadsheet 6). The table is a book of Open Office spreadsheets in MS-Excel format. The first spreadsheet contains an index. (0.61 MB XLS) [file pone.0012483.s001.xls]

## Sheet: index
Starting crystal	Biological source	Pyrophosphatase family	comment	Sequence length	sheet name
1E9G	Saccharomyces cerevisiae	I	Eukaryotic type	284	1E9G_yeast_with_alignments
1UDE	Pyrococcus horikishii	I	Prokaryotic type	168	1UDE_Phorikoshii
1K20	Streptococcus gordonii	II	complete protein with both domains	309	1K20_Sgordonii
1WPN	Bacillus subtilis	II	N-terminal domain	186	1WPN_Bsubtillis_Nterm
1WPN	Bacillus subtilis	II	as before with the natural amino acid sequence included in the HMM	186	1WPN_Bsubtillis_NatSeq

## Sheet: 1E9G_yeast_with_alignments
Hit#	GI	Sequence	Decription	Score	E-value	Reference	Long description	Species	Additional data	Alignment
1	13787035	pdb|1E9G|A	Chain A, Structu	333.3	2e-94	pdb|1E9G	A Chain A, Structure Of Inorganic Pyrophosphatase	Saccharomyces cerevisiae		---------------------------------------------------------------------------------------------------------------------------------------------------------------------------------------------------------XYTTRQIGA--KNTLEYKV--YI--------E--KDG--KPVS---------------AFHDIPL-------------Y--A---------------D---KENNIFNMVVEIPRWTNAKLEITKEETLNPIIQDT---KKGKLR-FVRNCFPHHGY-IHNYGAFP---QTWEDPNVS-HP-------ETK-AV----…
2	2781300	pdb|1WGI|A	Chain A, Structu	333.4	2e-94	pdb|1WGI	A Chain A, Structure Of Inorganic Pyrophosphatase	Saccharomyces cerevisiae	gi|2781301|pdb|1WGI|B Chain B, Structure Of Inorganic Pyrophosphatasegi|2781302|pdb|1WGJ|A Chain A, Structure Of Inorganic Pyrophosphatasegi|2781303|pdb|1WGJ|B Chain B, Structure Of Inorganic Pyrophosphatasegi|13787033|pdb|1E6A|A Chain A, Fluoride-Inhibited Substrate Complex Of Saccharomyces Cerevisiae Inorganic Pyrophosphatasegi|13787034|pdb|1E6A|B Chain B, Fluoride-Inhibited Substrate Complex O…	---------------------------------------------------------------------------------------------------------------------------------------------------------------------------------------------------------TYTTRQIGA--KNTLEYKV--YI--------E--KDG--KPVS---------------AFHDIPL-------------Y--A---------------D---KENNIFNMVVEIPRWTNAKLEITKEETLNPIIQDT---KKGKLR-FVRNCFPHHGY-IHNYGAFP---QTWEDPNVS-HP-------ETK-AV----…
3	124875	sp|P00817|IPYR_YEAST	Inorganic pyroph	333.4	2e-94	sp|P00817	IPYR_YEAST Inorganic pyrophosphatase (Pyrophosphate phospho-hydrolase) (PPase)gi|4199|emb|CAA31629.1| unnamed protein product	Saccharomyces cerevisiae		--------------------------------------------------------------------------------------------------------------------------------------------------------------------------------------------------------MTYTTRQIGA--KNTLEYKV--YI--------E--KDG--KPVS---------------AFHDIPL-------------Y--A---------------D---KENNIFNMVVEIPRWTNAKLEITKEETLNPIIQDT---KKGKLR-FVRNCFPHHGY-IHNYGAFP---QTWEDPNVS-HP-------ETK-AV----…
4	6319483	ref|NP_009565.1|	Cytoplasmic inor	333.2	2.3e-94	ref|NP_009565.1	Cytoplasmic inorganic pyrophosphatase (PPase), catalyzes the rapid exchange of oxygens from Pi with water, highly expressed and essential for viability, active-site residues show identity to those from E. coli PPase; Ipp1p	Saccharomyces cerevisiae	gi|28373575|pdb|1M38|A Chain A, Structure Of Inorganic Pyrophosphatasegi|28373576|pdb|1M38|B Chain B, Structure Of Inorganic Pyrophosphatasegi|536206|emb|CAA84949.1| IPP1 [Saccharomyces cerevisiae]gi|51013357|gb|AAT92972.1| YBR011C [Saccharomyces cerevisiae]	--------------------------------------------------------------------------------------------------------------------------------------------------------------------------------------------------------MTYTTRQIGA--KNTLEYKV--YI--------E--KDG--KPVS---------------AFHDIPL-------------Y--A---------------D---KENNIFNMVVEIPRWTNAKLEITKEETLNPIIQDT---KKGKLR-FVRNCFPHHGY-IHNYGAFP---QTWEDPNVS-HP-------ETK-AV----…
5	13787036	pdb|1E9G|B	Chain B, Structu	332.2	4.6e-94	pdb|1E9G	B Chain B, Structure Of Inorganic Pyrophosphatase	Saccharomyces cerevisiae		---------------------------------------------------------------------------------------------------------------------------------------------------------------------------------------------------------XYTTRQIGA--KNTLEYKV--YI--------E--KDG--KPVS---------------AFHDIPL-------------Y--A---------------D---KENNIFNMVVEIPRWTNAKLEITKEETLNPIIQDT---KKGALR-FVRNCFPHHGY-IHNYGAFP---QTWEDPNVS-HP-------ETK-AV----…
6	1942886	pdb|1YPP|A	Chain A, Acid An	331.8	6.1e-94	pdb|1YPP	A Chain A, Acid Anhydride Hydrolasegi|1942887|pdb|1YPP|B Chain B, Acid Anhydride Hydrolase	Saccharomyces cerevisiae		---------------------------------------------------------------------------------------------------------------------------------------------------------------------------------------------------------TYTTRQIGA--KNTLEYKV--YI--------E--KDG--KPVS---------------AFHDIPL-------------Y--A---------------D---KENNIFNMVVEIPRWTNAKLEITKEETLNPIIQDT---AKGKLR-FVRNCFPHHGY-IHNYGAFP---QTWEDPNVS-HP-------ETK-AV----…
7	6729855	pdb|8PRK|A	Chain A, The R78	330.3	1.6e-93	pdb|8PRK	A Chain A, The R78k And D117e Active Site Variants Of Saccharomyces Cerevisiae Soluble Inorganic Pyrophosphatase: Structural Studies And Mechanistic Implications	Saccharomyces cerevisiae	gi|6729856|pdb|8PRK|B Chain B, The R78k And D117e Active Site Variants Of Saccharomyces Cerevisiae Soluble Inorganic Pyrophosphatase: Structural Studies And Mechanistic Implications	--------------------------------------------------------------------------------------------------------------------------------------------------------------------------------------------------------MTYTTRQIGA--KNTLEYKV--YI--------E--KDG--KPVS---------------AFHDIPL-------------Y--A---------------D---KENNIFNMVVEIPRWTNAKLEITKEETLNPIIQDT---KKGKLK-FVRNCFPHHGY-IHNYGAFP---QTWEDPNVS-HP-------ETK-AV----…
8	6729690	pdb|117E|A	Chain A, The R78	330.2	1.7e-93	pdb|117E	A Chain A, The R78k And D117e Active Site Variants Of Saccharomyces Cerevisiae Soluble Inorganic Pyrophosphatase: Structural Studies And Mechanistic Implicationsgi|6729691|pdb|117E|B Chain B, The R78k And D117e Active Site Variants Of Saccharomyces Cerevisiae Soluble Inorganic Pyrophosphatase: Structural Studies And Mechanistic Implications	Saccharomyces cerevisiae		---------------------------------------------------------------------------------------------------------------------------------------------------------------------------------------------------------TYTTRQIGA--KNTLEYKV--YI--------E--KDG--KPVS---------------AFHDIPL-------------Y--A---------------D---KENNIFNMVVEIPRWTNAKLEITKEETLNPIIQDT---KKGKLR-FVRNCFPHHGY-IHNYGAFP---QTWEDPNVS-HP-------ETK-AV----…
9	52783091	sp|Q9C0T9|IPYR_ZYGBA	Inorganic pyroph	326.7	2.1e-92	sp|Q9C0T9	IPYR_ZYGBA Inorganic pyrophosphatase (Pyrophosphate phospho-hydrolase) (PPase)gi|13785197|emb|CAC37330.1| inorganic pyrophosphatase	Zygosaccharomyces bailii		--------------------------------------------------------------------------------------------------------------------------------------------------------------------------------------------------------MTYTTRQIGA--KNTLDYKL--FI--------E--KDG--KPVS---------------PFHDIPL-------------Y--A---------------D---EDKQIFNMVVEIPRWTNAKLEITKEENLNPIIQDT---KKGKLR-YVRNCFPHHGY-IHNYGAFP---QTWEDPNVV-HP-------ETK-AV----…
10	230265	pdb|1PYP|	Chain , Inorgan	319.8	2.4e-90	pdb|1PYP	Chain , Inorganic Pyrophosphatase (E.C.3.6.1.1)	Saccharomyces cerevisiae		---------------------------------------------------------------------------------------------------------------------------------------------------------------------------------------------------------TYTTRQIGA--KNTLEYKV--YI--------E--KDG--KPVS---------------AFHDIPL-------------Y--A---------------D---KEDNIFNMVVEIPRWTNAKLEITKEETLNPIIQNT----KGKLR-FVRNCFPHHGY-IHNYGAFP---QTWEDPNVS-HP-------ETK-AV----…
11	3114391	pdb|1HUK|A	Chain A, Refined	319.8	2.5e-90	pdb|1HUK	A Chain A, Refined Structure Of Yeast Inorganic Pyrophosphatase And Its K61r Mutant	Saccharomyces cerevisiae	gi|3114392|pdb|1HUK|B Chain B, Refined Structure Of Yeast Inorganic Pyrophosphatase And Its K61r Mutant	---------------------------------------------------------------------------------------------------------------------------------------------------------------------------------------------------------TYTTRQIGA--KNTLEYKV--YI--------E--KDG--KPVS---------------AFHDIPL-------------Y--A---------------D---KENNIFNMVVEIPRWTNAKLEITKEETLNPIIQDT---KKGKLR-FVRNCFPHHGY-IHNYGAFP---QTWEDPNVS-HP-------ETK-AV----…
12	3114389	pdb|1HUJ|A	Chain A, Refined	319.5	3e-90	pdb|1HUJ	A Chain A, Refined Structure Of Yeast Inorganic Pyrophosphatase And Its K61r Mutantgi|3114390|pdb|1HUJ|B Chain B, Refined Structure Of Yeast Inorganic Pyrophosphatase And Its K61r Mutant	Saccharomyces cerevisiae		---------------------------------------------------------------------------------------------------------------------------------------------------------------------------------------------------------TYTTRQIGA--KNTLEYKV--YI--------E--KDG--KPVS---------------AFHDIPL-------------Y--A---------------D---KENNIFNMVVEIPRWTNAKLEITREETLNPIIQDT---KKGKLR-FVRNCFPHHGY-IHNYGAFP---QTWEDPNVS-HP-------ETK-AV----…
13	50289591	ref|XP_447227.1|	unnamed protein	316.1	3.1e-89	ref|XP_447227.1	unnamed protein product	Candida glabrata	gi|52783043|sp|Q6FRB7|IPYR_CANGA Inorganic pyrophosphatase (Pyrophosphate phospho-hydrolase) (PPase)gi|49526536|emb|CAG60160.1| unnamed protein product [Candida glabrata CBS 138]	--------------------------------------------------------------------------------------------------------------------------------------------------------------------------------------------------------MVYTTRQIGA--KNTLDYKV--FI--------E--EDG--KPVS---------------PFHDIPL-------------Y--A---------------D---KEENIFNMVVEIPRWTNAKLEITKEETLNPIIQDT---KKGKLR-YVRNCFPHHGY-IHNYGAFP---QTWEDPNQT-HP-------ETK-AV----…
14	50416024	ref|XP_457514.1|	hypothetical pro	302.8	3.1e-85	ref|XP_457514.1	hypothetical protein DEHA0B13134g	Debaryomyces hansenii CBS767	gi|52783040|sp|Q6BWA5|IPYR_DEBHA Inorganic pyrophosphatase (Pyrophosphate phospho-hydrolase) (PPase)gi|49653179|emb|CAG85520.1| unnamed protein product [Debaryomyces hansenii CBS767]	--------------------------------------------------------------------------------------------------------------------------------------------------------------------------------------------------------MSFTARQIGA--PNTLDYRV--FI--------E--QNG--KPVS---------------PFHDIPL-------------Y--A---------------N---EEKTVLNMIVEVPRWTNAKLEISKEEKLNPILQDT---KKGKLR-FVRNCFPHHGY-IHNYGAFP---QTWEDPNQV-HP-------ETK-AK----…
15	50309477	ref|XP_454746.1|	IPYR_KLULA [Kluy	302.1	5e-85	ref|XP_454746.1	IPYR_KLULA	Kluyveromyces lactis	gi|49643881|emb|CAG99833.1| IPYR_KLULA [Kluyveromyces lactis NRRL Y-1140]	----------------------------------------------------------------------------------------------------------------------------------------------------------------MKNACTGLPLATDAIYMILGSSIDIQPYIPPAKRIYTPDTMSYTTRQVGA--KNSLDYKV--YI--------E--KDG--KPIS---------------AFHDIPL-------------Y--A---------------D---EANGIFNMVVEIPRWTNAKLEITKEEPLNPIIQDT---KKGKLR-FVRNCFPHHGY-IHNYGAFP---QTWEDPNES-HP-------ETK-AV----…
16	124871	sp|P13998|IPYR_KLULA	Inorganic pyroph	302.1	5e-85	sp|P13998	IPYR_KLULA Inorganic pyrophosphatase (Pyrophosphate phospho-hydrolase) (PPase)gi|2903|emb|CAA32446.1| unnamed protein product	Kluyveromyces lactis		--------------------------------------------------------------------------------------------------------------------------------------------------------------------------------------------------------MSYTTRQVGA--KNSLDYKV--YI--------E--KDG--KPIS---------------AFHDIPL-------------Y--A---------------D---EANGIFNMVVEIPRWTNAKLEITKEEPLNPIIQDT---KKGKLR-FVRNCFPHHGY-IHNYGAFP---QTWEDPNES-HP-------ETK-AV----…
17	50555940	ref|XP_505378.1|	hypothetical pro	297.9	9.3e-84	ref|XP_505378.1	hypothetical protein	Yarrowia lipolytica	gi|52783041|sp|Q6C1T4|IPYR_YARLI Inorganic pyrophosphatase (Pyrophosphate phospho-hydrolase) (PPase)gi|49651248|emb|CAG78185.1| unnamed protein product [Yarrowia lipolytica CLIB122]	-------------------------------------------------------------------------------------------------------------------------------------------------------------------------------------------------------MSTYTTRSIGA--PNTLDYKV--YI--------E--KDG--KPVS---------------AFHDIPL-------------Y--A---------------N---AEKTILNMIVEVPRWTNAKMEISKDLALNPIIQDT---KKGKLR-FVRNCFPHHGY-IHNYGAFP---QTWEDPNHV-HP-------ETK-AK----…
18	45190621	ref|NP_984875.1|	AER015Cp [Ashbya	291.4	8.4e-82	ref|NP_984875.1	AER015Cp	Ashbya gossypii ATCC 10895	gi|52783062|sp|Q757J8|IPYR_ASHGO Inorganic pyrophosphatase (Pyrophosphate phospho-hydrolase) (PPase)gi|44983600|gb|AAS52699.1| AER015Cp [Ashbya gossypii ATCC 10895]	--------------------------------------------------------------------------------------------------------------------------------------------------------------------------------------------------------MSYTTRQIGA--KNTLDYRV--FI--------E--KAG--KVVS---------------PFHDIPL-------------Y--A---------------D---EENQIFNMVVEIPRWTNAKLEITKEEAMNPIIQDT---KKGKLR-YVRNCFPHHGY-IHNYGAFP---QTWEDPNVA-HP-------ETK-AY----…
19	68483204	ref|XP_714437.1|	hypothetical pro	283.5	2e-79	ref|XP_714437.1	hypothetical protein CaO19.3590	Candida albicans SC5314	gi|85700424|sp|P83777|IPYR_CANAL Inorganic pyrophosphatase (Pyrophosphate phospho-hydrolase) (PPase)gi|46436000|gb|EAK95370.1| hypothetical protein CaO19.3590 [Candida albicans SC5314]	-------------------------------------------------------------------------------------------------------------------------------------------------------------------------------------------------------MSSYSTRQVGA--ANTLDYKV--YI--------E--KDG--KPVS---------------PFHDIPL-------------Y--A---------------N---EEKTILNMIVEVPRWTNAKLEISKEQKLNPIIQDT---KKGKLR-FVRNCFPHHGY-IHNYGAFP---QTWEDPNQS-HP-------ETK-AK----…
20	68483099	ref|XP_714485.1|	inorganic pyroph	277.6	1.2e-77	ref|XP_714485.1	inorganic pyrophosphatase	Candida albicans SC5314	gi|46436055|gb|EAK95424.1| hypothetical protein CaO19.11072 [Candida albicans SC5314]	-------------------------------------------------------------------------------------------------------------------------------------------------------------------------------------------------------MSSYSTRQVGA--ANTLDYKV--YI--------E--KDG--KLVS---------------PFHDIPL-------------Y--A---------------N---EEKTILNMIVEVPRWTNAKLEISKEQKLNPIIQDT---KKGKLR-FVRNCFPHHGY-IHNYGAFP---QTWEDPNQS-HP-------ETK-AK----…
21	19114548	ref|NP_593636.1|	hypothetical pro	268.5	6.7e-75	ref|NP_593636.1	hypothetical protein SPAC23C11.05	Schizosaccharomyces pombe 972h-	gi|124873|sp|P19117|IPYR_SCHPO Inorganic pyrophosphatase (Pyrophosphate phospho-hydrolase) (PPase)gi|5014|emb|CAA38199.1| unnamed protein product [Schizosaccharomyces pombe]gi|2330769|emb|CAB11158.1| SPAC23C11.05 [Schizosaccharomyces pombe]	-------------------------------------------------------------------------------------------------------------------------------------------------------------------------------------------------------MSEYTTREVGA--LNTLDYQV--YV--------E--KNG--TPIS---------------SWHDIPL-------------Y--A---------------N---AEKTILNMVVEIPRWTQAKLEITKEATLNPIKQDT---KKGKLR-FVRNCFPHHGY-IWNYGAFP---QTYEDPNVV-HP-------ETK-AK----…
22	119177348	ref|XP_001240463.1|	conserved hypoth	256	4e-71	ref|XP_001240463.1	conserved hypothetical protein	Coccidioides immitis RS	gi|90299249|gb|EAS28880.1| conserved hypothetical protein [Coccidioides immitis RS]	--------------------------------------------------------------------------------------------------------------------------------------------------------------------------------------------------MSAGKPSEYTVRKVGQ--PNTLDYRA--YI--------E--KDG--VPVS---------------PFHDIPL-------------Y--A---------------N---EQKTILNMVVEIPRWTNAKLEICKEEFLNPIKQDV---KKGKLR-YVRNCFPHKGY-LWNYGAFP---RTWEDPNVV-HP-------ETK-AK----…
23	115384900	ref|XP_001208997.1|	inorganic pyroph	252.6	4.1e-70	ref|XP_001208997.1	inorganic pyrophosphatase	Aspergillus terreus NIH2624	gi|114196689|gb|EAU38389.1| inorganic pyrophosphatase [Aspergillus terreus NIH2624]	--------------------------------------------------------------------------------------------------------------------------------------------------------------------------------------------------------MVYSVRKIGA--PNTLEHRV--YI--------E--KDG--QPVS---------------PFHDIPL-------------Y--A---------------N---EEQTVLNMIVEIPRWTNAKQEISKEEYLNPIKQDT---KKGKLR-YVRNCFPHKGY-LWNYGAFP---QTWEDPNSV-HP-------ETK-AN----…
24	85116947	ref|XP_965144.1|	hypothetical pro	252.1	5.9e-70	ref|XP_965144.1	hypothetical protein	Neurospora crassa OR74A	gi|28926948|gb|EAA35908.1| hypothetical protein [Neurospora crassa]	------------------MEVAPAYEPRSARTLEAALIEKKKEEAAAKSLVRLQLLAKTRCRPLHFQPQSIRQHSTLLPLPHPRPSSQPHIFHGYGHLPSVQNMPPQFGRPGQSQARTLASLGGPQSNSTHTPCPVGGGAGTPPPPSAGNGSGGPAQSPNTKPLLGSSTLTRPNITTAISSARTQQIARHLSSSSVATMASQYSVRKVGA--PYTLEHRV--YI--------E--KDG--VPVS---------------PFHDIPL-------------Y--A---------------N---AEQTILNMVVEIPRWTNAKQEISKEELLNPIKQDT---KKGKLR-FVRNCFPHKGY-LWNYGAFP---QTWEDPNSI-HP-------ETK-AK----…
25	52783045	sp|Q6MVH7|IPYR_NEUCR	Inorganic pyroph	252.1	5.9e-70	sp|Q6MVH7	IPYR_NEUCR Inorganic pyrophosphatase (Pyrophosphate phospho-hydrolase) (PPase)gi|38567023|emb|CAE76321.1| probable inorganic pyrophosphatase	Neurospora crassa		------------------------------------------------------------------------------------------------------------------------------------------------------------------------------------------------------MASQYSVRKVGA--PYTLEHRV--YI--------E--KDG--VPVS---------------PFHDIPL-------------Y--A---------------N---AEQTILNMVVEIPRWTNAKQEISKEELLNPIKQDT---KKGKLR-FVRNCFPHKGY-LWNYGAFP---QTWEDPNSI-HP-------ETK-AK----…
26	39951911	ref|XP_363672.1|	hypothetical pro	249.9	2.7e-69	ref|XP_363672.1	hypothetical protein MG01598.4	Magnaporthe grisea 70-15		------------------------------------------------------------------------------------------------------------------------------------------------------------------------------------------------------MASQFTVRKVAA--PNTLEHRV--YI--------E--KDG--VPVS---------------PFHDIPL-------------Y--A---------------N---AEQTILNMVVEIPRWTNAKLEISKDELLNPIKQDI---KKGKLR-YVRNCFPHKGY-LWNYGAFP---QTWEDPNAV-HP-------ETK-AK----…
27	116181682	ref|XP_001220690.1|	inorganic pyroph	247.3	1.6e-68	ref|XP_001220690.1	inorganic pyrophosphatase	Chaetomium globosum CBS 148.51	gi|88185766|gb|EAQ93234.1| inorganic pyrophosphatase [Chaetomium globosum CBS 148.51]	------------------------------------------------------------------------------------------------------------------------------------------------------------------------------------------------------MASQYTVRKVGA--PHTLDHRV--YI--------E--KDG--VPVS---------------PFHDIPL-------------Y--A---------------N---QEQTILNMIVEIPRWTNDKLEISKDELLNPIKQDT---KKGQLR-FVPTCFPHKGY-LWNYGAFP---QTWEDPNSI-HP-------ETK-AK----…
28	67525021	ref|XP_660572.1|	hypothetical pro	245.5	5.5e-68	ref|XP_660572.1	hypothetical protein AN2968.2	Aspergillus nidulans FGSC A4	gi|40744363|gb|EAA63539.1| conserved hypothetical protein [Aspergillus nidulans FGSC A4]	--------------------------------------------------------------------------------------------------------------------------------------------------------------------------------------------------------MSYTVRKIGQ--PYTLEHRV--YI--------E--KDG--QPVS---------------PFHDIPL-------------Y--A---------------N---AEKTVLNMIVEIPRWTNAKQEISKEEFLNPIKQDT---KKGKLR-FVRNCFPHKGY-LWNYGAFP---QTWEDPNVV-HP-------ETK-AK----…
29	3122291	sp|O13505|IPYR_PICPA	Inorganic pyroph	245.5	5.6e-68	sp|O13505	IPYR_PICPA Inorganic pyrophosphatase (Pyrophosphate phospho-hydrolase) (PPase)	Pichia pastoris	gi|2624379|emb|CAA04453.1| inorganic pyrophosphatase (pyrophosphate phospho-hydrolase)	--------------------------------------------------------------------------------------------------------------------------------------------------------------------------------------------------------MSYSTRQIGA--ANTLENRV--FI--------E--KDG--QVVS---------------PFHDIPL-------------Y--A---------------D---ESKKVLNMVVEVPRWTNAKLEISKEEKLNPILQDT---KKGKLR-FVRNCFPHHGY-IHNYGAFP---QTWEDPNVT-HP-------ETK-AK----…
30	116509928	gb|EAU92823.1|	hypothetical pro	243.5	2.2e-67	gb|EAU92823.1	hypothetical protein CC1G_01868	Coprinopsis cinerea okayama7#130		------------------------------------------------------------------------------------------------------------------------------------------------------------------------------------------------------MASPYTPRLIGA--PNTLEHRV--FI--------E--QNG--NVIS---------------PFHDIPL-------------F--A---------------D---QNNGIFNMIVEVPRWTNAKMEISKEEPFNPIKQDV---KKGRLR-YVRNCFPHHGY-IWNYGAFP---QTWEDPAQS-HA-------ETK-AK----…
31	121705190	ref|XP_001270858.1|	inorganic diphos	241.2	1.1e-66	ref|XP_001270858.1	inorganic diphosphatase, putative	Aspergillus clavatus NRRL 1	gi|119399004|gb|EAW09432.1| inorganic diphosphatase, putative [Aspergillus clavatus NRRL 1]	--------------------------------------------------------------------------------------------------------------------------------------------------------------------------------------------------------MSYTVRKIGQ--ANTLEHRV--YI--------E--KDG--VPVS---------------PFHDIPL-------------Y--A---------------N---AERTVLNMVVEIPRWTNAKQEISKEEFLNPIKQDV---KKGKLR-YVRNCFPHKGY-LWNYGAFP---QTWEDPNVV-HP-------ETK-AK----…
32	46107226	ref|XP_380672.1|	conserved hypoth	239.3	4.2e-66	ref|XP_380672.1	conserved hypothetical protein	Gibberella zeae PH-1	gi|42545885|gb|EAA68728.1| conserved hypothetical protein [Gibberella zeae PH-1]	------------------------------------------------------------------------------------------------------------------------------------------------------------------------------------------------------MASNYTVRKVAA--PNTLEHRV--YV--------E--KDG--QPVS---------------PFHDIPL-------------Y--A---------------N---QEQTILNMVVEIPRWTNAKLEISKEELLNPIKQDI---KKGKLR-YVRNCFPHKGY-LWNYGAFP---QTWEDPNTV-HP-------ETK-AK----…
33	71000118	ref|XP_754776.1|	inorganic diphos	239	5.1e-66	ref|XP_754776.1	inorganic diphosphatase	Aspergillus fumigatus Af293	gi|66852413|gb|EAL92738.1| inorganic diphosphatase, putative [Aspergillus fumigatus Af293]	--------------------------------------------------------------------------------------------MSPVALRMSSKALLPLSPLLRLSTASPALARPCSPSPRTSATLAPPTRQAPPPSSLSSSSFSPSFSPQQANLSSPSSSRVRSSVSSASTRAALLSRHFSSYTPPQSPNMSYTVRKIGQ--ANTLEHRV--YI--------E--KDG--VPIS---------------PFHDIPL-------------Y--A---------------N---PEQTILNMVVEIPRWTNAKQEISKEEFLNPIKQDV---KKGKLR-FVRNCFPHKGY-LWNYGAFP---QTWEDPNVV-HP-------ETK-AK----…
34	119492471	ref|XP_001263601.1|	inorganic diphos	238.9	5.4e-66	ref|XP_001263601.1	inorganic diphosphatase, putative	Neosartorya fischeri NRRL 181	gi|119411761|gb|EAW21704.1| inorganic diphosphatase, putative [Neosartorya fischeri NRRL 181]	-------------------------------------------------------------------------------------------MSPVALRMSSKTLLPLSPLLRLSTASPTLARSRSPSPRTSATLAPPTRQAPPPSSLSSSSSFSSSSSPQQANLSSSSSSRVRSSVSSASTRAALLSRHFSSYTPPQSPNMSYTVRKIGQ--ANTLEHRV--YI--------E--KDG--VPVS---------------PFHDIPL-------------Y--A---------------N---PEQTILNMVVEIPRWTNAKQEISKEEFLNPIKQDV---KKGKLR-FVRNCFPHKGY-LWNYGAFP---QTWEDPNVV-HP-------ETK-AK----…
35	71023975	ref|XP_762217.1|	hypothetical pro	237	2e-65	ref|XP_762217.1	hypothetical protein UM06070.1	Ustilago maydis 521	gi|46101660|gb|EAK86893.1| hypothetical protein UM06070.1 [Ustilago maydis 521]	--------------------------------------------------------------------------------------------------------------------------------------------------------------------MPSPVSASATSSIRRLSQTARQLSNGISLIRTMASAQDFKTRAVGA--PNTLDYRV--YL--------ENTKTG--VPAS---------------PFHDVPL-------------F--A---------------D---ESKTILNMIVEIPRWTNAKVEISKEENFNPFKQDT---KKGKLR-FVRNCFPHKGY-IWNYGAFP---QTWEDPHHT-HP-------DTK-AK----…
36	119112280	ref|XP_558852.2|	ENSANGP000000267	230.6	1.8e-63	ref|XP_558852.2	ENSANGP00000026746	Anopheles gambiae str. PEST	gi|116129871|gb|EAL40975.2| ENSANGP00000026746 [Anopheles gambiae str. PEST]	-------------------------------------------------------------------------------------------------------------------------------------------------------------------------------------------FSSSNKAKHKMTASKYQIAERGA--PNSTDYRV--YF--------KN-ENG--QSIS---------------PLHDIPL-------------Y--A---------------N---DERTVYNMVVEVPRWTNAKMEISLGEGLNPIKQDV---KKGKLR-FVANCFPHHGY-IWNYGAFP---QTWENPDHL-DA-------DTG-CK----…
37	111067068	gb|EAT88188.1|	hypothetical pro	229.1	4.8e-63	gb|EAT88188.1	hypothetical protein SNOG_04428	Phaeosphaeria nodorum SN15		--------------------------------------------------------------------------------------------------------------------------------------------------------------------------------------------------------MTYTTRRIGA--ANTLEHRI--FI--------E--KDG--QLVS---------------PWHDIPL-------------Y--A---------------N---EQQTVLNMIVEVPRWTNAKMEISKEETLNPIKQDI---KKGKLR-YVRNCFPHKGY-LWNYGAFP---QTWEDPNVT-HQ-------ETK-AK----…
38	58267854	ref|XP_571083.1|	inorganic diphos	224.7	1e-61	ref|XP_571083.1	inorganic diphosphatase	Cryptococcus neoformans var. neoformans JEC21	gi|50257951|gb|EAL20645.1| hypothetical protein CNBE0110 [Cryptococcus neoformans var. neoformans B-3501A]gi|57227317|gb|AAW43776.1| inorganic diphosphatase, putative [Cryptococcus neoformans var. neoformans JEC21]	----------------------------------------------------------------------------------------------------------------------------------------------------------------------------------MNTTAVRRLSSTLSHLYKNIPKMAYQTRIIGA--ANTLEHRV--YI--------E--QEG--KIVS---------------PFHDIPL-------------F--A---------------D---ESKTILNMVVEVPRWTNAKMEISKEETFNPIKQDI---KKGKLR-YVRNCFPHHGY-IWNYGAFP---QTWEDPNVK-HA-------ETG-AN----…
39	108881298	gb|EAT45523.1|	inorganic pyroph	217.3	1.8e-59	gb|EAT45523.1	inorganic pyrophosphatase	Aedes aegypti		-----------------------------------------------------------------------------------------------------------------MFPSCVGGCRTTVLLLTRCFQQQQQFRYGLKTARFLRTETCIGRQFHSAAAAVSGSSFVVCDYRFGSKRSYTSANTGSSCLKMTGAAKKYTTVERGA--PNSTDYRV--FI--------KT-EDG--QSVS---------------PLHDIPL-------------Y--A---------------N---DAKTVYNMVVEVPRWTNAKMEISLAEGLNPIKQDV---KKGKLR-FVANCFPHHGY-IWNYGALP---QTWENPDHL-DP-------NTG-CK----…
40	94468924	gb|ABF18311.1|	inorganic pyroph	217.1	1.9e-59	gb|ABF18311.1	inorganic pyrophosphatase	Aedes aegypti		---------------------------------------------------------------------------------------------------------------------------------------------------------------------------------------------------MTGAAKKYTTVERGA--PNSTDYRV--FI--------KT-EDG--QSVS---------------PLHDIPL-------------Y--A---------------N---DAKTVYNMVVEVPRWTNAKMEISLAEGLNPIKQDV---KKGKLR-FVANCFPHHGY-IWNYGALP---QTWENPDHL-DP-------NTG-CK----…
41	108881299	gb|EAT45524.1|	inorganic pyroph	211.9	7.2e-58	gb|EAT45524.1	inorganic pyrophosphatase	Aedes aegypti		-----------------------------------------------------------------------------------------------------------------MFPSCVGGCRTTVLLLTRCFQQQQQFRYGLKTARFLRTETCIGRQFHSAAAAVSGSSFVVCDYRFGSKRSYTSANTGSSCLKMTGAAKKYTTVERGA--PNSTDYRV--FI--------KT-EDG--QSVS---------------PLHDIPL-------------Y--A---------------N---DAKTVYNMVVEVPRWTNAKMEISLAEGLNPIKQDV---KKGKLR-FVANCFPHHGY-IWNYGALP---QTWENPDHL-DP-------NTG-CK----…
42	91076252	ref|XP_967051.1|	PREDICTED: simil	211.2	1.2e-57	ref|XP_967051.1	PREDICTED: similar to CG4634-PA	Tribolium castaneum		--------------------------------------------------------------------------------------------------------------------------------------------------------------------------------------------------------MAYSVVERGS--PYSPDYRV--YI--------QN-QNG---PIS---------------PLHDVPL-------------V--V---------------D---STKKIFNMIVEVPRWTNAKMEITMKEILNPIKQDV---KKGKPR-FVANCFPHHGY-IWNYGALP---QTWENPEHL-DD-------GTG-CK----…
43	66507623	ref|XP_393267.2|	PREDICTED: simil	204.4	1.3e-55	ref|XP_393267.2	PREDICTED: similar to Nucleosome remodeling factor - 38kD CG4634-PA	Apis mellifera		------------------------------------------------------------------------------------------------------------------------------------------------------------MTLLTLHVLRCRGLNKLANPLRLTITGSLIKSRSCSVFKKYAKKMSYTTIERGA--LNSTDYRI--YF--------RN-DVG---PIS---------------PMHDIPL-------------Y--A---------------D---ESNKILNMVVEIPRWTNAKMEINLKETLNPIKQDV---KKGKLR-YVANCFPHHGY-IWNYGALP---QTWENPEVL-DE-------ATG-CK----…
44	45549187	ref|NP_523849.3|	Nucleosome remod	197.5	1.6e-53	ref|NP_523849.3	Nucleosome remodeling factor - 38kD CG4634-PA	Drosophila melanogaster	gi|51704243|sp|O77460|IPYR_DROME Inorganic pyrophosphatase (Pyrophosphate phospho-hydrolase) (PPase) (Nucleosome remodeling factor 38 kDa subunit)gi|45445401|gb|AAF47227.2| CG4634-PA [Drosophila melanogaster]	-------------------------------------------------------------------------------------------------------------------------------------------------------MLAKITRSSFYASRAVGRLSGSIPTSPAALASNCRYIQIERKRTKSHEMALYETVEKGA--KNSPSYSL--YF--------KN-KCG--NVIS---------------PMHDIPL-------------Y--A---------------N---EEKTIYNMVVEVPRWTNAKMEISLKTPMNPIKQDI---KKGKLR-FVANCFPHKGY-IWNYGALP---QTWENPDHI-EP-------STG-CK----…
45	18447455	gb|AAL68291.1|	RE37074p [Drosop	197.5	1.6e-53	gb|AAL68291.1	RE37074p	Drosophila melanogaster		-------------------------------------------------------------------------------------------------------------------------------------------------------------------------------------------------------MALYETVEKGA--KNSPSYSL--YF--------KN-KCG--NVIS---------------PMHDIPL-------------Y--A---------------N---EEKTIYNMVVEVPRWTNAKMEISLKTPMNPIKQDI---KKGKLR-FVANCFPHKGY-IWNYGALP---QTWENPDHI-EP-------STG-CK----…
46	3600094	gb|AAC97112.1|	inorganic pyroph	193.8	2e-52	gb|AAC97112.1	inorganic pyrophosphatase NURF-38	Drosophila melanogaster	gi|3746880|gb|AAC97111.1| inorganic pyrophosphatase NURF-38 [Drosophila melanogaster]	-------------------------------------------------------------------------------------------------------------------------------------------------------------------------------------------------------MALYETVEKGA--KNSPSYSL--YF--------KN-KCG--NVIS---------------PMHDIPL-------------Y--A---------------N---EEKTIYNMVVEVPRWTNAKMEISLKTPMNPIKQDI---KKGKLR-FVANCFPHKGY-IWNYGALP---QTWENPDHI-EP-------STG-CK----…
47	56755529	gb|AAW25943.1|	SJCHGC07024 prot	193.8	2.1e-52	gb|AAW25943.1	SJCHGC07024 protein	Schistosoma japonicum		-----------------------------------------------------------------------------------------------------------------------------------------------------------------------------------------------------------MSVERGT--SNSASYKM--FL--------T--HGG--SPIS---------------YFHDVPL-------------F--A---------------D---ATNNCYNMIVEIPRWTNAKMEICKEELMNPIKHDV---KNNKLR-YIYNVFPHKGY-IWNYGALP---QTWEDPSYV-DE-------DTK-AK----…
48	118092623	ref|XP_001232700.1|	PREDICTED: hypot	193.5	2.6e-52	ref|XP_001232700.1	PREDICTED: hypothetical protein	Gallus gallus		-------------------------------------------------------------------------------------------------------------------------------------------------------------------------------------------------------MAGYSVEERAA--PNSLEYRL--FF--------KD-AAG--RYIS---------------PFHDIPL-------------Y--A---------------D---AGKNVFNMVVEVPRWTNAKMEIATKDPLNPIKQDV---KKGKLR-YVANVFPHKGY-IWNYGAIP---QTWEDPGHK-DE-------NTG-CC----…
49	29420791	dbj|BAC66617.1|	inorganic pyroph	191.6	9.7e-52	dbj|BAC66617.1	inorganic pyrophosphatase	Ascaris suum		----------------------------------------------------------------------------------------------------------------------------MALAASATISFALPLTIREATISQSVRRFVSARVYPHRGYRSMFRSDLLNRSQVPQSGGQLVHSKREFAMSAAGNGHIYSVEEKGS--LYTTDYRV--FF--------KG-PNG---YIS---------------PWHDIPL-------------F--A---------------D---EAKKVYNMIVEIPRWTNAKMEMATKEPMSPIKQDI---KKGAVR-FVDNVFPHHGY-IWNYGALP---QTWEDPAHV-DK-------ETN-TK----…
50	115497094	ref|NP_001069864.1|	hypothetical pro	190.7	1.8e-51	ref|NP_001069864.1	hypothetical protein LOC615820	Bos taurus	gi|86826455|gb|AAI12493.1| Similar to inorganic pyrophosphatase 2 [Bos taurus]	----------------------------------------------------------------------------------------------------------------------------------------------------------------MRALLPLLRTSWAWPVGAAAAASARLLRGASAGPGPRRTMALYRTEERGQ--PHSPDYRL--FF--------KN-VAG--HYIS---------------PFHDIPL-------------K--V---------------D---SEENVFNMVVEVPRWTNAKMEIATKEPLNPIKQDV---KDGKLR-YVANIFPHKGY-IWNYGALP---QTWEDPHRK-DK-------STD-CC----…
51	62955639	ref|NP_001017833.1|	pyrophosphatase	190.1	2.7e-51	ref|NP_001017833.1	pyrophosphatase (inorganic) 1	Danio rerio	gi|62203492|gb|AAH92782.1| Pyrophosphatase (inorganic) 1 [Danio rerio]	--------------------------------------------------------------------------------------------------------------------------------------------------------------------------------------------------------MSFLTEERGN--PNTLSYRL--YF--------KN-SNG--KYLS---------------PFHDIPM-------------F--A---------------D---EAQNIFHMVVEVPRWTNAKMEIATKDPLNPIKQDV---KKGNLR-YVANVFPHKGY-IWNYGAIP---QTWEDPGHK-DN-------DTG-CC----…
52	32450373	gb|AAH54303.1|	PP protein [Xeno	187.7	1.4e-50	gb|AAH54303.1	PP protein	Xenopus laevis		-------------------------------------------------------------------------------------------------------------------------------------------------------------------------------------VLIAACRLLFSRSNQKSTTMSYSVEQRAK--ANSLEYRL--FF--------KN-CKG--QYIS---------------PFHDIPM-------------F--A---------------D---EAKAIFNMVVEVPRWTNAKMEIATKDPLNPIKQDV---KKGKLR-YVANVFPHKGY-IWNYGALP---QTWENPTHI-DE-------NTG-FG----…
53	80476293	gb|AAI08479.1|	Unknown (protein	187.5	1.6e-50	gb|AAI08479.1	Unknown (protein for MGC:130775)	Xenopus laevis		--------------------------------------------------------------------------------------------------------------------------------------------------------------------------------------------------------MSYSVEQRAK--ANSLEYRL--FF--------KN-CKG--QYIS---------------PFHDIPM-------------F--A---------------D---EAKAIFNMVVEVPRWTNAKMEIATKDPLNPIKQDV---KKGKLR-YVANVFPHKGY-IWNYGALP---QTWENPTHI-DE-------NTG-FG----…
54	49119009	gb|AAH73722.1|	MGC83669 protein	186.2	4.1e-50	gb|AAH73722.1	MGC83669 protein	Xenopus laevis		--------------------------------------------------------------------------------------------------------------------------------------------------------------------------------------------------------MSYSVEQRAK--ANSLEYRL--FF--------KN-CKG--QYIS---------------PFHDIPM-------------F--A---------------D---EEKAIFNMVVEVPRWTNAKMEIATKDPLNPIKQDV---KKGKLR-FVANVFPHKGY-IWNYGAVP---QTWENPAHI-DE-------NTG-FG----…
55	71984880	ref|NP_001023073.1|	inorganic PYroPh	185.8	5.2e-50	ref|NP_001023073.1	inorganic PYroPhosphatase family member (pyp-1)	Caenorhabditis elegans	gi|30145754|emb|CAD89728.1| Hypothetical protein C47E12.4a [Caenorhabditis elegans]	--------------------------------------------------------------------------------------------------------------------------------------------------MGLVLIAKRNKPLIAMMAAILFTVAVFLATRPLSETAVILQSQAVKMSTGAGDSAVYEAVERGS--LYSLDYRV--YI--------KG-PQG---IVS---------------PWHDIPL-------------F--A---------------N---KDKRVYNMIVEIPRWTNAKMEMATKEPFSPIKQDE---KKGVAR-FVHNIFPHKGY-IWNYGALP---QTWEDPNHV-VP-------DTG-AK----…
56	71984895	ref|NP_001023076.1|	inorganic PYroPh	185.8	5.2e-50	ref|NP_001023076.1	inorganic PYroPhosphatase family member (pyp-1)	Caenorhabditis elegans	gi|25290351|pir||E88797 protein C47E12.4 [imported] - Caenorhabditis elegansgi|30145753|emb|CAD89727.1| Hypothetical protein C47E12.4d [Caenorhabditis elegans]	------------------------------------------------------------------------------------------------------------------------------------------------------------------------------------------------MSTGAGDSAVYEAVERGS--LYSLDYRV--YI--------KG-PQG---IVS---------------PWHDIPL-------------F--A---------------N---KDKRVYNMIVEIPRWTNAKMEMATKEPFSPIKQDE---KKGVAR-FVHNIFPHKGY-IWNYGALP---QTWEDPNHV-VP-------DTG-AK----…
57	71984883	ref|NP_001023074.1|	inorganic PYroPh	185.8	5.2e-50	ref|NP_001023074.1	inorganic PYroPhosphatase family member (pyp-1)	Caenorhabditis elegans	gi|44889057|sp|Q18680|IPYR_CAEEL Probable inorganic pyrophosphatase 1 (Pyrophosphate phospho-hydrolase) (PPase)gi|30145752|emb|CAD89726.1| Hypothetical protein C47E12.4b [Caenorhabditis elegans]	-----------------------------------------------------------------------------MGCAVSQESAIATVSSSSNTATTSTSSSNTSQKWATSRTSRPVTNVTQVSAIHTTSMDSGSSTVQLPSPRGSLTTAVSTSSSGAQRQMSANSERSLHTRLPLSETAVILQSQAVKMSTGAGDSAVYEAVERGS--LYSLDYRV--YI--------KG-PQG---IVS---------------PWHDIPL-------------F--A---------------N---KDKRVYNMIVEIPRWTNAKMEMATKEPFSPIKQDE---KKGVAR-FVHNIFPHKGY-IWNYGALP---QTWEDPNHV-VP-------DTG-AK----…
58	71984889	ref|NP_001023075.1|	inorganic PYroPh	185.8	5.2e-50	ref|NP_001023075.1	inorganic PYroPhosphatase family member (pyp-1)	Caenorhabditis elegans	gi|30145751|emb|CAA93107.3| Hypothetical protein C47E12.4c [Caenorhabditis elegans]	------------------------------------------------------------------------------MGCAVSQESAIATVSSSSNTATTSTSSSNTSQKWATSRTSRPVTNVTQVSAIHTTSMDSGSSTVQLPSPRGSLTTAVSTSSSGAQRQMSANSERSLHTRPLSETAVILQSQAVKMSTGAGDSAVYEAVERGS--LYSLDYRV--YI--------KG-PQG---IVS---------------PWHDIPL-------------F--A---------------N---KDKRVYNMIVEIPRWTNAKMEMATKEPFSPIKQDE---KKGVAR-FVHNIFPHKGY-IWNYGALP---QTWEDPNHV-VP-------DTG-AK----…
59	39585749	emb|CAE59951.1|	Hypothetical pro	185.1	8.7e-50	emb|CAE59951.1	Hypothetical protein CBG03439	Caenorhabditis briggsae		--------------------------------------------------------------------------------------------------------------------------------------MDSGSETVQFSSPRGSLTTAFSSSSSGAQRKMSANSERSLHTRPLADTAVIHKTQSSKMSTGAGDSPVYQAVERGS--LYSLDYRV--FI--------KG-PQG---IVS---------------PWHDIPL-------------F--A---------------D---KEKSVYNMIVEIPRWTNAKMEMATKEPFSPIKQDE---KKGVAR-FVHNIFPHKGY-IWNYGALP---QTWEDPNHV-VP-------DTG-AK----…
60	47208357	emb|CAF94163.1|	unnamed protein	183.7	2.3e-49	emb|CAF94163.1	unnamed protein product	Tetraodon nigroviridis		--------------------------------------------------------------------------------------------------------------------------------------------------------------------------------------------------------MSFTTEERGR--PHTAEYRV--FF--------KD-SAG--KYIS---------------PFHDIPF-------------Y--A---------------D---EDENIFHAVVEVPRWTNAKIEIATKEPLNPLKQDT---KKGSLR-YVANVFPHKGY-IWNYGAIPQATQTWEDPNHQ-DS-------DTG-CC----…
61	47122952	gb|AAH70619.1|	Hypothetical pro	180	2.9e-48	gb|AAH70619.1	Hypothetical protein MGC81379	Xenopus laevis	gi|76780390|gb|AAI06687.1| Hypothetical protein MGC81379 [Xenopus laevis]	-------------------------------------------------------------------------------------------------------------------------------------------------------------------------------------------------------MQGYRVEERGR--PNTTDYRL--YF--------KN-TDG--KFIS---------------PFHDIPL-------------H--ARAEQDSDVPAKKSKTN---WDKNVFNMVVEVPRWTNAKMEIATKELLNPIKQDI---KKGKLR-YVSNIFPHKGY-IWNYGALP---QTWEDPKHI-DN-------DTK-CC----…
62	58332772	ref|NP_001011461.1|	hypothetical pro	179	5.8e-48	ref|NP_001011461.1	hypothetical protein LOC496951	Xenopus tropicalis	gi|56970626|gb|AAH88578.1| Hypothetical LOC496951 [Xenopus tropicalis]gi|89270954|emb|CAJ83724.1| pyrophosphatase (inorganic) [Xenopus tropicalis]	--------------------------------------------------------------------------------------------------------------------------------------------------------------------------------------------------------MSYTVEQRAK--ANSLEYRL--FF--------KN-CKG--QYIS---------------PFHDIPL-------------F--A---------------D---EAKGIFNMVVEVPRWTNAKMEIATKDPLNPIKQDV---KKGKLR-YVANVFPHKGY-IWNYGALP---QTWENPSHI-DE-------NTG-FG----…
63	5738218	gb|AAD50298.1|AF174582_1	inorganic pyroph	177.4	1.8e-47	gb|AAD50298.1|AF174582_1 inorganic pyrophosphatase		Torpedo marmorata		---------------------------------------------------------------------------------------------------------------------------------------------------------------------------------------------------------MYRVEERGR--ALSNSYRL--FF--------RN-DQG--QIVS---------------PFHDIPL-------------W--A---------------S---ESQNVFNMVVEVPRWTNAKMEIATKEPLNPIKQDI---KKGNLR-YVANIFPHKGY-IWNYGALP---QTWEDPNHT-DE-------LTG-CA----…
64	109089533	ref|XP_001107614.1|	PREDICTED: simil	176.4	3.4e-47	ref|XP_001107614.1	PREDICTED: similar to pyrophosphatase 1	Macaca mulatta		MHARDSGLVRERRRDSQTQARTYNATDIVMLQGHRRCPFKYSDNEEEEARYAFSTLGNICSLGLQAAKSHHDFVLGVMDEGLREASPSLGPAHLPSRVRAQCRRNRASAGGSHVAQTLIPHCHRRGWARGAGLGSAECACARGWPGGGGNASGAALKALPAPPTGPVLVVRRRGALCLSVGAACGLVALWQLRRLDSGTMSGFSTEERAA--PFSLEYRV--FL--------KN-EKG--QYIS---------------PFHDIPI-------------Y--A---------------D-----KDVFHMVVEVPRWSNAKMEIATKDPLNPIKQDV---KKGKLR-YVANLFPYKGY-IWNYGAIP---QTWEDPGHN-DK-------HTG-CC----…
65	114631084	ref|XP_001164495.1|	PREDICTED: pyrop	176.4	3.4e-47	ref|XP_001164495.1	PREDICTED: pyrophosphatase 1	Pan troglodytes		-----------------------------------------------------------------------------------------------------------------------------------------------------------------MYSWGVLAVRRRGALSLSVGAACGLVALWQRRLQDSGTMNGFSTEERAA--PFSLEYRV--FL--------KN-EKG--QYIS---------------PFHDIPI-------------Y--A---------------D-----KDVFHMVVEVPRWSNAKMEIATKDPLNPIKQDV---KKGKLR-YVANLFPYKGY-IWNYGAIP---QTWEDPGHN-DK-------HTG-CC----…
66	67970880	dbj|BAE01782.1|	unnamed protein	176.4	3.4e-47	dbj|BAE01782.1	unnamed protein product	Macaca fascicularis		---------------------------------------------------------------------------------------------------------------------MLPDLH-----------------------------------------GTLYLAAVQIMKCLSVGAACGLVALWQLRRLDSGTMSGFSTEERAA--PFSLEYRV--FL--------KN-EKG--QYIS---------------PFHDIPI-------------Y--A---------------D-----KDVFHMVVEVPRWSNAKMEIATKDPLNPIKQDV---KKGKLR-YVANLFPYKGY-IWNYGAIP---QTWEDPGHN-DK-------HTG-CC----…
67	84029315	sp|Q4R543|IPYR_MACFA	Inorganic pyroph	176.4	3.4e-47	sp|Q4R543	IPYR_MACFA Inorganic pyrophosphatase (Pyrophosphate phospho-hydrolase) (PPase)gi|90075208|dbj|BAE87284.1| unnamed protein product	Macaca fascicularis		-------------------------------------------------------------------------------------------------------------------------------------------------------------------------------------------------------MSGFSTEERAA--PFSLEYRV--FL--------KN-EKG--QYIS---------------PFHDIPI-------------Y--A--------------------DKDVFHMVVEVPRWSNAKMEIATKDPLNPIKQDV---KKGKLR-YVANLFPYKGY-IWNYGAIP---QTWEDPGHN-DK-------HTG-CC----…
68	41152260	ref|NP_957027.1|	pyrophosphatase	176.4	3.6e-47	ref|NP_957027.1	pyrophosphatase (inorganic)	Danio rerio	gi|37748244|gb|AAH59512.1| Pyrophosphatase (inorganic) [Danio rerio]	--------------------------------------------------------------------------------------------------------------------------------------------------------------------------------------------------------MSYSVEERGR--ENTPQYRV--YF--------KN-AAG--KYIS---------------PFHDIPI-------------Y--A---------------N---ETENIFNAVVEVPRWTNAKMEIATKDALNPLKQDV---KKGNLR-YVSNVFPHKGY-IWNYGAIP---QTWEDPGHR-DG-------DTG-CC----…
69	62858869	ref|NP_001017130.1|	pyrophosphatase	176.4	3.7e-47	ref|NP_001017130.1	pyrophosphatase	Xenopus tropicalis		-------------------------------------------------------------------------------------------------------------------------------------------------------------------------------------------------------MQAYRTEERGR--PNTAEYRL--YF--------KN-SDG--KFIS---------------PFHDIPL-------------H--ARAEQDSDVPAKKSKSN---WDKNVFNMVVEVPRWTNAKMEIATKELLNPIKQDI---KKGKLR-YVSNIFPHKGY-IWNYGALP---QTWEDPKHV-DN-------DTK-CC----…
70	89273856	emb|CAJ83623.1|	inorganic pyroph	176.4	3.7e-47	emb|CAJ83623.1	inorganic pyrophosphatase 2	Xenopus tropicalis		------------------------------------------------------------------------------------------------------------------------------------------------------------------------MLSLCRGSLRLCRATLTHCSGRPVASSRWVSMQAYRTEERGR--PNTAEYRL--YF--------KN-SDG--KFIS---------------PFHDIPL-------------H--ARAEQDSDVPAKKSKSN---WDKNVFNMVVEVPRWTNAKMEIATKELLNPIKQDI---KKGKLR-YVSNIFPHKGY-IWNYGALP---QTWEDPKHV-DN-------DTK-CC----…
71	33875891	gb|AAH01022.2|	PPA1 protein [Ho	176.2	4.1e-47	gb|AAH01022.2	PPA1 protein	Homo sapiens		----------------------------------------------------------------------------------------------------------------------------------------------------------------------------RGALSLSVGAACGLVALWQRRRQDSGTMSGFSTEERAA--PFSLEYRV--FL--------KN-EKG--QYIS---------------PFHDIPI-------------Y--A---------------D-----KDVFHMVVEVPRWSNAKMEIATKDPLNPIKQDV---KKGKLR-YVANLFPYKGY-IWNYGAIP---QTWEDPGHN-DK-------HTG-CC----…
72	11056044	ref|NP_066952.1|	pyrophosphatase	176.2	4.1e-47	ref|NP_066952.1	pyrophosphatase 1	Homo sapiens	gi|8247940|sp|Q15181|IPYR_HUMAN Inorganic pyrophosphatase (Pyrophosphate phospho-hydrolase) (PPase)gi|4960208|gb|AAD34643.1|AF154065_1 inorganic pyrophosphatase [Homo sapiens]gi|6563256|gb|AAF17222.1|AF119665_1 inorganic pyrophosphatase [Homo sapiens]gi|11526787|gb|AAG36780.1|AF217186_1 inorganic pyrophosphatase 1 [Homo sapiens]gi|33150672|gb|AAP97214.1|AF092439_1 inorganic pyrophosphatase [Homo …	-------------------------------------------------------------------------------------------------------------------------------------------------------------------------------------------------------MSGFSTEERAA--PFSLEYRV--FL--------KN-EKG--QYIS---------------PFHDIPI-------------Y--A--------------------DKDVFHMVVEVPRWSNAKMEIATKDPLNPIKQDV---KKGKLR-YVANLFPYKGY-IWNYGAIP---QTWEDPGHN-DK-------HTG-CC----…
73	38181963	gb|AAH61581.1|	PPA1 protein [Ho	176.2	4.1e-47	gb|AAH61581.1	PPA1 protein	Homo sapiens		-------------------------------------------------------------------------------------------------------------------------------------------------------------------------VRRRGALSLSVGAACGLVALWQRRRQDSGTMSGFSTEERAA--PFSLEYRV--FL--------KN-EKG--QYIS---------------PFHDIPI-------------Y--A--------------------DKDVFHMVVEVPRWSNAKMEIATKDPLNPIKQDV---KKGKLR-YVANLFPYKGY-IWNYGAIP---QTWEDPGHN-DK-------HTG-CC----…
74	71122474	gb|AAH99794.1|	Pyp_mapped prote	174.6	1.3e-46	gb|AAH99794.1	Pyp_mapped protein	Rattus norvegicus		-------------------------------------------------------------------------------------------------------------------------------------------------------------PAGQLVVRRRELPPRYNRSEAGLCGCVAVQRRRRRHRHISDTMSSFSSEERAA--PFTLEYRV--FI--------KN-EKG--QYIS---------------PFHDVPI-------------Y--A--------------------DKDVFHMVVEVPRWSNAKMEIATKDPLNPIKQDV---KKGKLR-YVANLFPYKGY-IWNYGAIP---QTWEDPGHS-DE-------HTG-CC----…
75	109510099	ref|XP_001055932.1|	PREDICTED: simil	174.6	1.3e-46	ref|XP_001055932.1	PREDICTED: similar to pyrophosphatase	Rattus norvegicus		-------------------------------------------------------------------------------------------------------------------------------MKHKDAQEAGEWGSQNSSPVGTEEEARRRRPAGQLVVRRRELPPRYNRSEAGLCGCVAVQRRRRRHRHISDTMSSFSSEERAA--PFTLEYRV--FI--------KN-EKG--QYIS---------------PFHDVPI-------------Y----------------------ADKDVFHMVVEVPRWSNAKMEIATKDPLNPIKQDV---KKGKLR-YVANLFPYKGY-IWNYGAIP---QTWEDPGHS-DE-------HTG-CC----…
76	109509465	ref|XP_215416.3|	PREDICTED: simil	174.6	1.3e-46	ref|XP_215416.3	PREDICTED: similar to pyrophosphatase	Rattus norvegicus		------------------------------------------------------------------------------------MKHKDAQEAGEWGSQNSSPVGTEEEVGNGCCPLGWTQGNLRSAAWRYSIAEVEGLKERWVQGEPHALKARRRRPAGQLVVRRRELPPRYNRSEAGLCGCVAVQRRRRRHRHISDTMSSFSSEERAA--PFTLEYRV--FI--------KN-EKG--QYIS---------------PFHDVPI-------------Y--A--------------------DKDVFHMVVEVPRWSNAKMEIATKDPLNPIKQDV---KKGKLR-YVANLFPYKGY-IWNYGAIP---QTWEDPGHS-DE-------HTG-CC----…
77	585322	sp|P37980|IPYR_BOVIN	Inorganic pyroph	173.3	3e-46	sp|P37980	IPYR_BOVIN Inorganic pyrophosphatase (Pyrophosphate phospho-hydrolase) (PPase)	Bovine		-------------------------------------------------------------------------------------------------------------------------------------------------------------------------------------------------------MSSFSSEERAA--PFTLEYRV--FL--------KN-EKG--QYIS---------------PFHDIPI-------------Y--A---------------D-----KEVFHMVVEVPRWSNAKMEIATKDPLNPIKQDV---KKGKLR-YVANLFPYKGY-IWNYGAIP---QTWEDPGHN-DK-------HTG-CC----…
78	115495033	ref|NP_001068586.1|	pyrophosphatase	172.6	4.8e-46	ref|NP_001068586.1	pyrophosphatase (inorganic)	Bos taurus	gi|92098386|gb|AAI14892.1| Pyrophosphatase (inorganic) [Bos taurus]	-------------------------------------------------------------------------------------------------------------------------------------------------------------------------------------------------------MSGFSSEERAA--PFTLEYRV--FL--------KN-EKG--QYIS---------------PFHDIPI-------------Y--A--------------------DKEVFHMVVEVPRWSNAKMEIATKDPLNPIKQDV---KKGKLR-YVANLFPYKGY-IWNYGAIP---QTWEDPGHN-DK-------HTG-CC----…
79	73953384	ref|XP_536380.2|	PREDICTED: simil	172.3	6.2e-46	ref|XP_536380.2	PREDICTED: similar to inorganic pyrophosphatase	Canis familiaris		--------------------------------------------------------------------------------------------------------------------------------------------------------------------------------------------------------MELETSERGARRALTLEYRA--FL--------KN-EKG--QYIS---------------PFHDVPI-------------Y--A---------------D-----KDVFHMVVEVPRWSNAKMEIATKDPLNPIKQDV---KKGKLR-YVANLFPYKGY-IWNYGAIP---QTWEDPGHN-DK-------HTG-CC----…
80	19114240	ref|NP_593328.1|	hypothetical pro	171.3	1.2e-45	ref|NP_593328.1	hypothetical protein SPAC3A12.02	Schizosaccharomyces pombe 972h-	gi|3219813|sp|P87118|IPYR2_SCHPO Putative inorganic pyrophosphatase C3A12.02 (Pyrophosphate phosphohydrolase) (PPase)gi|2104418|emb|CAB08747.1| SPAC3A12.02 [Schizosaccharomyces pombe]	------------------------------------------------------------------------------------------------------------------------------------------------------------------------------------------------MASLAKNILQFRSKITGK--LNTPDFRV--YC--------Y--KNN--KPIS---------------FFHDVPL-------------T--S--------------------DKDTFNMVTEIPRWTQAKCEISLTSPFHPIKQDL---KNGKLR-YVANSFPYHGF-IWNYGALP---QTWEDPNVI-DS-------RTK-MK----…
81	74002320	ref|XP_535679.2|	PREDICTED: simil	170.1	2.9e-45	ref|XP_535679.2	PREDICTED: similar to inorganic pyrophosphatase 2 isoform 1	Canis familiaris		-------------------------------------------------------------------------------------------------------------------------------------------------------------------------------------------------------MASYRTEERGR--PRSPGYRL--FF--------QN-VAG--HYIS---------------PFHDIPL-------------K--VDSTEENGIPTKRARSD---EYENLFNMVVEVPRWTNAKMEIATKEPLNPIKQDI---KDGKLR-YVANIFPHKGY-IWNYGALP---QTWEDPHRK-DK-------STD-CC----…
82	74195798	dbj|BAE30462.1|	unnamed protein	169.8	3.4e-45	dbj|BAE30462.1	unnamed protein product	Mus musculus		-------------------------------------------------------------------------------------------------------------------------------------------------------------------------------------------------------MSGFSSEERAA--PFTLEYRV--FL--------KN-EKG--QYIS---------------PFHDVPI-------------Y--A--------------------DKDVFHMVVEVPRWSNAKMEIATKDPLNPIKQDV---KKGKLR-YVANLFPYKGY-IWNYGAIP---QTWEDPGHS-DK-------HTG-CC----…
83	27754065	ref|NP_080714.2|	pyrophosphatase	169.6	3.9e-45	ref|NP_080714.2	pyrophosphatase	Mus musculus	gi|52783095|sp|Q9D819|IPYR_MOUSE Inorganic pyrophosphatase (Pyrophosphate phospho-hydrolase) (PPase)gi|12842843|dbj|BAB25754.1| unnamed protein product [Mus musculus]gi|14714657|gb|AAH10468.1| Pyrophosphatase [Mus musculus]gi|71059735|emb|CAJ18411.1| Pyp [Mus musculus]gi|74216872|dbj|BAE26558.1| unnamed protein product [Mus musculus]gi|74226823|dbj|BAE27057.1| unnamed protein product [Mus musculu…	-------------------------------------------------------------------------------------------------------------------------------------------------------------------------------------------------------MSGFSSEERAA--PFTLEYRV--FL--------KN-EKG--QYIS---------------PFHDVPI-------------Y--A---------------D-----KDVFHMVVEVPRWSNAKMEIATKDPLNPIKQDV---KKGKLR-YVANLFPYKGY-IWNYGAIP---QTWEDPGHS-DK-------HTG-CC----…
84	109465582	ref|XP_227690.4|	PREDICTED: simil	169.2	5.4e-45	ref|XP_227690.4	PREDICTED: similar to inorganic pyrophosphatase 2	Rattus norvegicus	gi|109467571|ref|XP_001075518.1| PREDICTED: similar to inorganic pyrophosphatase 2	-----------------------------------------------------------------------------------------------------------------------------------------------------------------------------MRALLPLLSVGRGWRVGAAALPPRRVMSLYRTEELGH--PRSKDYRL--FF--------KH-VAG--HYIS---------------PFHDIPL-------------K--ADCEEEHGIPRKKARND---EYKASFNMVVEIPRWTNAKMEIATEEPLNPIKQDT---KNGRLR-YTPNIFPHKGY-IWNYGALP---QTWEDPHLK-DK-------STN-CC----…
85	26355667	dbj|BAC41194.1|	unnamed protein	168.7	7.4e-45	dbj|BAC41194.1	unnamed protein product	Rattus norvegicus		-----------------------------------------------------------------------------------------------------------------------------------------------------------------------------MRALLPLLSVGRGWRVGAAARPPRRVMSLYRTEELGH--PRSQDYRL--FF--------KH-VAG--HYIS---------------PFHDIPL-------------K--ADCKEEHDIPRKKARND---EYENLFNMVVEIPRWTNAKMEIATEEPLNPIKQDI---KNGKLR-YTPNIFPHKGY-IWNYGALP---QTWEDPHLR-DK-------STD-CC----…
86	22203753	ref|NP_666253.1|	inorganic pyroph	168.6	8.1e-45	ref|NP_666253.1	inorganic pyrophosphatase 2	Mus musculus	gi|52783085|sp|Q91VM9|IPYR2_MOUSE Inorganic pyrophosphatase 2, mitochondrial precursor (PPase 2)gi|15030287|gb|AAH11417.1| Pyrophosphatase (inorganic) 2 [Mus musculus]gi|74228655|dbj|BAE25392.1| unnamed protein product [Mus musculus]	-----------------------------------------------------------------------------------------------------------------------------------------------------------------------------MRALLPLLSVGRGWRVGAAARPPRRVMSLYRTEELGH--PRSQDYRL--FF--------KH-VAG--HYIS---------------PFHDIPL-------------K--ADCKEEHDIPRKKARND---EYENLFNMVVEIPRWTNAKMEIATEEPLNPIKQDI---KNGKLR-YTPNIFPHKGY-IWNYGALP---QTWEDPHLR-DK-------STD-CC----…
87	75054929	sp|Q5R8T6|IPYR_PONPY	Inorganic pyroph	167.5	1.7e-44	sp|Q5R8T6|IPYR_PONPY	Inorganic pyrophosphatase (Pyrophosphate phospho-hydrolase) (PPase)gi|55730201|emb|CAH91824.1| hypothetical protein	Pongo pygmaeus		-------------------------------------------------------------------------------------------------------------------------------------------------------------------------------------------------------MSGFSTEERAA--PFSLEYRV--FL--------KN-EKG--QYIS---------------PFHDIPI-------------Y--A---------------D-----KDVFHMVVEVPRWSNAKMEIATKDPLNPIKQDV---KKRKLR-YVANLFPYKGY-IWNYGAIP---QTWEDPGHN-DK-------HTG-CC----…
88	29171702	ref|NP_789845.1|	inorganic pyroph	166.9	2.6e-44	ref|NP_789845.1	inorganic pyrophosphatase 2 isoform 1 precursor	Homo sapiens	gi|114595532|ref|XP_517378.2| PREDICTED: inorganic pyrophosphatase 2 isoform 5 [Pan troglodytes]gi|116242592|sp|Q9H2U2|IPYR2_HUMAN Inorganic pyrophosphatase 2, mitochondrial precursor (PPase 2) (Pyrophosphatase SID6-306)	------------------------------------------------------------------------------------------------------------------------------------------------------------------------MSALLRLLRTGAPAAACLRLGTSAGTGSRRAMALYHTEERGQ--PCSQNYRL--FF--------KN-VTG--HYIS---------------PFHDIPL-------------K--VNSKEENGIPMKKARND---EYENLFNMIVEIPRWTNAKMEIATKEPMNPIKQYV---KDGKLR-YVANIFPYKGY-IWNYGTLP---QTWEDPHEK-DK-------STN-CF----…
89	11526789	gb|AAG36781.1|AF217187_1	inorganic pyroph	166.9	2.6e-44	gb|AAG36781.1	AF217187_1 inorganic pyrophosphatase 2	Homo sapiens		------------------------------------------------------------------------------------------------------------------------------------------------------------------------MSALLRLLRTVAPAAACLRLGTSAGTGSRRAMALYHTEERGQ--PCSQNYRL--FF--------KN-VTG--HYIS---------------PFHDIPL-------------K--VNSKEENGIPMKKARND---EYENLFNMIVEIPRWTNAKMEIATKEPMNPIKQYV---KDGKLR-YVANIFPYKGY-IWNYGTLP---QTWEDPHEK-DK-------STN-CF----…
90	67970298	dbj|BAE01492.1|	unnamed protein	166.8	2.8e-44	dbj|BAE01492.1	unnamed protein product	Macaca fascicularis		-------------------------------------------------------------------------------------------------------------------------------------------------------------------------------------------------------MALYHTEERGQ--PCSQNYRL--FF--------KD-VTG--HYIS---------------PFHDIPL-------------K--VNSKEENGIPTKKARND---EYENLFNMIVEIPRWTNAKMEIATEEPLNPIKQYV---KDGKLR-YVANIFPYKGY-IWNYGTLP---QTWEDPGEK-DK-------STN-CF----…
91	119626589	gb|EAX06184.1|	pyrophosphatase	166.1	4.5e-44	gb|EAX06184.1	pyrophosphatase (inorganic) 2, isoform CRA_e	Homo sapiens		------------------------------------------------------------------------------------------------------------------------------------------------------------------------MSALLRLLRTGAPAAACLRLGTSAGTGSRRAMALYHTEERGQ--PCSQNYRL--FF--------KN-VTG--HYIS---------------PFHDIPL-------------K--VNSKEENGIPMKKARND---EYENLFNMIVEIPRWTNAKMEIATKEPMNPIKQYV---KDGKLR-YVANIFPYKGY-IWNYGTLP---QTWEDPHEK-DK-------STN-CF----…
92	26353394	dbj|BAC40327.1|	unnamed protein	166	4.8e-44	dbj|BAC40327.1	unnamed protein product	Mus musculus		-------------------------------------------------------------------------------------------------------------------------------------------------------------------------------------------------------MSGFTARS-GR--PFTLEYRV--FL--------KN-EKG--QYIS---------------PFHDVPI-------------Y--A---------------D-----KDVFHMVVEVPRWSNAKMEIATKDPLNPIKQDV---KKGKLR-YVANLFPYKGY-IWNYGAIP---QTWEDPGHS-DK-------HTG-CC----…
93	68464831	ref|XP_723493.1|	mitochondrial in	163.2	3.4e-43	ref|XP_723493.1	mitochondrial inorganic pyrophosphatase	Candida albicans SC5314	gi|68465208|ref|XP_723303.1| mitochondrial inorganic pyrophosphatase [Candida albicans SC5314]gi|46445330|gb|EAL04599.1| hypothetical protein CaO19.12270 [Candida albicans SC5314]gi|46445527|gb|EAL04795.1| hypothetical protein CaO19.4807 [Candida albicans SC5314]	----------------------------------------------------------------------------------------------------------------------------------------------------------------MSYFFKLMKYQTSTKSTALARLSLTAQHLHLSRCSSTSATPDIIPINQGT--KFTPDYTN--YA--------TT-PNG--KIVS---------------YFHDIAL-------------N--L---------------N---KETREANMVVEIPRWTNAKFEINTKTPGNPIVQDI---KKGRVR-FVKNLFPHHGY-IHNYGAFP---QTWEDPTTK----------HHG-LF----…
94	4583153	gb|AAD24964.1|	cytosolic inorga	162.2	6.6e-43	gb|AAD24964.1	cytosolic inorganic pyrophosphatase	Homo sapiens		-----------------------------------------------------------------------------------------------------------------------------------------------------------------------------------------------------------STEERAA--AFSLEYRV--FL--------KN-EKG--QYIS---------------PFHDIPI-------------Y--A--------------------DKDVFHMVVEVPRWSNAKMEIATKDPLNPIKQDV---KKGKLR-YVANLFPYKGY-IWNYGAIP---QTWEDPGHN-DK-------HTG-CC----…
95	6841470	gb|AAF29088.1|AF161473_1	HSPC124 [Homo sa	156.8	2.8e-41	gb|AAF29088.1	AF161473_1 HSPC124	Homo sapiens		-------------------------------------------------------------------------------------------------------------------------------------------------------------------------------------------------------MALYHTEERGQ--PCSQNYRL--FF--------KN-VTG--HYIS---------------PFHDIPLKVNSKEDTEAQGIFIDLSKIWENGIPMKKARND---EYENLFNMIVEIPRWTNAKMEIATKEPMNPIKQYV---KDGKLR-YVANIFPYKGY-IWNYGTLP---QTWEDPHEK-DK-------STN-CF----…
96	115933503	ref|XP_793193.2|	PREDICTED: simil	155.7	6.1e-41	ref|XP_793193.2	PREDICTED: similar to ENSANGP00000027279, partial	Strongylocentrotus purpuratus	gi|115975807|ref|XP_001181161.1| PREDICTED: similar to ENSANGP00000027279, partial [Strongylocentrotus purpuratus]	------------------------------------------------------------------------------------------------------------------------------------------------------------------------------------------------------------------------NSNV--------------------QVIS---------------PFHDIPL-------------Y--A---------------D---KENQILNMVVEVPRWTNAKMEIDTAAPMNPIKQDV---KKGKLR-FVRNCFPHHGY-IWNYGAFP---QTWEDPNHT-DA-------STK-CK----…
97	50424529	ref|XP_460853.1|	hypothetical pro	154.5	1.4e-40	ref|XP_460853.1	hypothetical protein DEHA0F12232g	Debaryomyces hansenii CBS767	gi|49656522|emb|CAG89198.1| unnamed protein product [Debaryomyces hansenii CBS767]	--------------------------------------------------------------------------------------------------------------------------------------------------------MSFLKSLLSKNGESLLRTNMNNTAISRLLITKQHLKPTRCNSVLHKPQSSISNVDQGT--KYTTDFKN--YA--------VNKENG--QILS---------------YFHDVPL------------DF------------------D---IETKTANIVVEIPRWSNGKFEINTELPGNPITQDV---KKGKVR-FVKNLFPYHGY-IHNYGAFP---QTWEDPNTK-NE-------ELG-LY----…
98	47219958	emb|CAG11491.1|	unnamed protein	153.4	2.9e-40	emb|CAG11491.1	unnamed protein product	Tetraodon nigroviridis		-------------------------------------------------------------------------------------------------------------------------------------------------------------MKQLLKRCLPGRLLTILGSFSTCQYKLVTQAANVPHRCFQRHNMHYQTEERGH--PNCPEYRI--YF--------KT-SEG--KYVS---------------PFHDIPL-------------I--AQSEQGSDVPTKKLKKS---ENEVLFNMIVEAPRWSNAKMEIATKEPLNPIKQDT---KKEKLR-YVANIFPYKGY-IWNYGALP---QTWEDPNHL-DK-------DTK-CC----…
99	118090079	ref|XP_420502.2|	PREDICTED: simil	153.4	3e-40	ref|XP_420502.2	PREDICTED: similar to inorganic pyrophosphatase 2	Gallus gallus		--------------------------------------MAPLLLCPYFLPSVPFSRGWGAISHLTDPTAKRGTLCPSGRQRLGANRHLGPLEAESRASPQAAAGRYGLLLFVPAGAAGGERALSQQHRLPCRAGPCLAAGTGGDSQGRGQDARRPARRRPGGRRKGREAVAAIMRALPGLGRLLAARGWGWPPRRCLSAMARYGTEQRGR--PNTPDYRL--YF--------KN-ADG--KYIS---------------PFHDIPL-------------F--AGSKEDKEIPAKRSKTT---GNEVLFNMVVEVPRWTNAKMEIATEEPLNPIKQDT---KKGKPR-YVANIFPHKGY-IWNYGALP---QTWEDPNHT-DN-------ITG-CC----…
100	50308887	ref|XP_454449.1|	unnamed protein	153.4	3.1e-40	ref|XP_454449.1	unnamed protein product	Kluyveromyces lactis	gi|49643584|emb|CAG99536.1| unnamed protein product [Kluyveromyces lactis NRRL Y-1140]	-----------------------------------------------------------------------------------------------------------------------------------------------------------------------------------MSRDMRRASQHLRLIGNHLHARNYHNVLVGS--KYSSSFKQ--YL--------QL-PNG--EIGS---------------YFHDVPL-------------D--L---------------D---VDAKTCNMIVEVPRWSNGKFEISKTEPFNPITQDI---KKGKPR-FVNNIFPYHGY-IHNYGAIP---QTWEQPLIEVLP-------GFK-------…
101	46137797	ref|XP_390590.1|	hypothetical pro	149.4	4.9e-39	ref|XP_390590.1	hypothetical protein FG10414.1	Gibberella zeae PH-1	gi|42544672|gb|EAA67515.1| hypothetical protein FG10414.1 [Gibberella zeae PH-1]	-------------------------------------------------------------------------------------------------------------------------------------------------------------------------MVATSFLVQLALLPCLTISSSLTSRAKSFDYGSLTLREVGA--RNTPDWRV--WL--------E--KDG--QPIS---------------FWHDVPL-------------Y--P--------------EK---GNNRIVSYVVEIPRWTDGKIETRRDEPLNPIFHDD---KKNKVR-FVESVWPHKSY-PFHYGSIP---QTWESPNFD-HD-------FTG-YP----…
102	77812684	ref|NP_001029363.1|	inorganic pyroph	146.3	4e-38	ref|NP_001029363.1	inorganic pyrophosphatase 2 isoform 5 precursor	Homo sapiens	gi|114595536|ref|XP_001170372.1| PREDICTED: inorganic pyrophosphatase 2 isoform 1 [Pan troglodytes]	------------------------------------------------------------------------------------------------------------------------------------------------------------------------MSALLRLLRTGAPAAACLRLGTSAGTGSRRAMALYHTEERGQ--PCSQNYRL--FF--------KN-VTG--HYIS---------------PFHDIPL------------------------------------KVNSKEENGIPMKKARNDEYEIATKEPMNPIKQYV---KDGKLR-YVANIFPYKGY-IWNYGTLP---QTWEDPHEK-DK-------STN-CF----…
103	109075250	ref|XP_001082969.1|	PREDICTED: simil	146	5.1e-38	ref|XP_001082969.1	PREDICTED: similar to inorganic pyrophosphatase 2 isoform 1 precursor	Macaca mulatta		------------------------------------------------------------------------------------------------------------------------------------------------------------------------MSALLRLLRTGAPAAACLRLGTSAGTGPRRAMALYHTEERGQ--PCSQNYRL--FF--------KD-VTG--HYIS---------------PFHDIPL-------------K--VNSKEENGIPTKKARND---EYENLFNMIVEIPRWTNAKMEIATEEPLNPIKQYV---KDGKLR-YVANIFPYKGY-IWNYGTLP---QTWEDPGEK-DK-------STN-CF----…
104	119581823	gb|EAW61419.1|	hCG1979282 [Homo	139.1	6e-36	gb|EAW61419.1	hCG1979282	Homo sapiens		-----------------------------------------------------------------------------------------------------------------------------------------------------------------------MPTYFLKWERLSVGATCGLVALWQWWRLDSGTMSGFSTEERAT--PFSLKYRV--FL--------KN-EKG--QYMS---------------PFQDIPI-------------Y--A---------------D-----KDVFHVVVEVPLWSNAKMEVATKDPLNPIKQDV---KKRKLR-YVANLFPYKGY-VWNYGAIP---QTWEDPGHN-DK-------HTG-CC----…
105	50288925	ref|XP_446892.1|	unnamed protein	138.8	7.3e-36	ref|XP_446892.1	unnamed protein product	Candida glabrata	gi|49526201|emb|CAG59825.1| unnamed protein product [Candida glabrata CBS 138]	--------------------------------------------------------------------------------------------------------------------------------------------------------------------------------------MQCYKMAFKKLALINQCRRAYGSIRQGS--KYSTTYRQ--YL--------KL-EDG--SVGS---------------YFHDVPI-------------G--I---------------Q---KDKCYVNMVVEVPRWSSGKFEISKELKLNPITQDV---KKGKVR-FVNNIFPYHGY-IHNYGAIP---QTWENVTSS-SS-------LPG-VKEPLF…
106	85110651	ref|XP_963564.1|	inorganic pyroph	138.7	8.2e-36	ref|XP_963564.1	inorganic pyrophosphatasegi|9453821|emb|CAB99389.1| related to INORGANIC PYROPHOSPHATASE	Neurospora crassa	gi|28925249|gb|EAA34328.1| hypothetical protein ( related to INORGANIC PYROPHOSPHATASE [imported] - Neurospora crassa )	---------------------------------------------------------------------------------------------------------------------------------------------------------------------------MASFPQHHHGGNHHNSDNYSDHDSDNNTQIKYTLSKSGR--PYTLSHKI--YFLRISSPDDDDGKHPKTIPIS---------------PFHDIPL-------------F--H---------------S---RSQQVYNMIVEIPRWSQTKFEISRSLPLNPIVQDVLSARPNQPR-FVPNLFPYKGY-PWNYGCLP---QTWESPHYK-GP-GPDAEGAEG-AR----…
107	50548535	ref|XP_501737.1|	hypothetical pro	136.8	2.9e-35	ref|XP_501737.1	hypothetical protein	Yarrowia lipolytica	gi|49647604|emb|CAG82047.1| unnamed protein product [Yarrowia lipolytica CLIB122]	--------------------------------------------------------------------------------------------------------------------------------------------------------------------------------------------------------MSYKTRTNGQ--LYTKDFKL--YI--------EN-EAG--DPIS---------------AFHDIPV-------------Y--P-------DSGKIRFEQ---PKSDLVNMVVEVPRWSNAKMEISKSAELNPITQDV---KKDRVR-FVRNFYPHHGY-CHNYGAIP---QTWENPHVK-DS-------LTQ-IE----…
108	6323923	ref|NP_013994.1|	Mitochondrial in	132.9	4.5e-34	ref|NP_013994.1	Mitochondrial inorganic pyrophosphatase, required for mitochondrial function and possibly involved in energy generation from inorganic pyrophosphate; Ppa2p	Saccharomyces cerevisiae	gi|124867|sp|P28239|IPYR2_YEAST Inorganic pyrophosphatase, mitochondrial precursor (Pyrophosphate phospho-hydrolase) (PPase)gi|172223|gb|AAA34893.1| mitochondrial inorganic pyrophosphatasegi|809090|emb|CAA89250.1| Ipp2p [Saccharomyces cerevisiae]	-------------------------------------------------------------------------------------------------------------------------------------------------------------------------MNLLRMNALTSKARSIERLKQTLNILSIRNHRQFSTIQQGS--KYTLGFKK--YL--------TL-LNG--EVGS---------------FFHDVPL-------------D--L---------------N---EHEKTVNMIVEVPRWTTGKFEISKELRFNPIVQDT---KNGKLR-FVNNIFPYHGY-IHNYGAIP---QTWEDPTIE-HK-------LGK-CDVALK…
109	45387739	ref|NP_991225.1|	hypothetical pro	132.3	6.9e-34	ref|NP_991225.1	hypothetical protein LOC402961	Danio rerio	gi|41351050|gb|AAH65850.1| Zgc:77715 [Danio rerio]	------------------------------------------------------------------------------------------------------------------------------------------------------------------------------------------------------------------------------MK-----------MNG--------------------------------------------I-----------------------IFNMVVEVPRWSNAKMEIATKEPLNPIRQDV---KKGKLR-YVANVFPHKGY-IWNYGALP---QTWEDPKHT-DK-------ETM-CC----…
110	7020574	dbj|BAA91184.1|	unnamed protein	127.3	2.1e-32	dbj|BAA91184.1	unnamed protein product	Homo sapiens	gi|119626588|gb|EAX06183.1| pyrophosphatase (inorganic) 2, isoform CRA_d [Homo sapiens]	-------------------------------------------------------------------------------------------------------------------------------------------------------------------------------------------------------------MKKAR-------------------------NDE-----------------------------------------Y------------------------ENLFNMIVEIPRWTNAKMEIATKEPMNPIKQYV---KDGKLR-YVANIFPYKGY-IWNYGTLP---QTWEDPHEK-DK-------STN-CF----…
111	19074643	ref|NP_586149.1|	INORGANIC PYROPH	124.7	1.3e-31	ref|NP_586149.1	INORGANIC PYROPHOSPHATASE	Encephalitozoon cuniculi GB-M1	gi|19069285|emb|CAD25753.1| INORGANIC PYROPHOSPHATASE [Encephalitozoon cuniculi GB-M1]	-------------------------------------------------------------------------------------------------------------------------------------------------------------------------------------------------------MPAYSTVRVGK--KYSPSFKV--YV--------T--QDG--KIVS---------------PFHDIPL-------------Y--M---------------S---GNREIVSVVNEIPRFENGKFEINKEEAFNPIKQDI---KKGWPR-FVKNVFPMKGY-LWNYGALP---QTWENPHEV-DR-------HTG-AR----…
112	119626586	gb|EAX06181.1|	pyrophosphatase	124.2	1.8e-31	gb|EAX06181.1	pyrophosphatase (inorganic) 2, isoform CRA_b	Homo sapiens		-------------------------------------------------------------------------------------------------------------------------------------------------------------------------------------------------------------MKKAR-------------------------NDE-----------------------------------------Y------------------------ENLFNMIVEIPRWTNAKMEIATKEPMNPIKQYV---KDGKLR-YVANIFPYKGY-IWNYGTLP---QTWEDPHEK-DK-------STN-CF----…
113	45190886	ref|NP_985140.1|	AER283Wp [Ashbya	119.2	6e-30	ref|NP_985140.1	AER283Wp	Ashbya gossypii ATCC 10895	gi|44983928|gb|AAS52964.1| AER283Wp [Ashbya gossypii ATCC 10895]	--------------------------------------------------------------------------------------------------------------------------------------------------------------------------MSRVVAARLQSARKAMNRLFETNTKLQNYSHRYSTVVRGA--KYSQDYAQ--YL--------VL-PNG--ETGS---------------YFHDIPL-------------G--L---------------D---LEHREVNMVVEVPRWSNGKFEISRTEDFNPIKQDV---KNGKPR-FVNNIYPFKGY-IHNYGAIP---QTWENPAAEGLP-------GLN-------…
114	67516227	ref|XP_657999.1|	hypothetical pro	115.1	1e-28	ref|XP_657999.1	hypothetical protein AN0395.2	Aspergillus nidulans FGSC A4	gi|40747338|gb|EAA66494.1| hypothetical protein AN0395.2 [Aspergillus nidulans FGSC A4]	---------------------------------------------------------------------------------------------------------------------------------------------------------------------MVMLSKLPLCASILAILPALTSANA----TLPFDYNALSLRTVGA--RNTLDWRI--WL--------E--HNK--QPIS---------------FWHDVPL-------------Y--P--------------HP---PSRQIINFVVEIPRNTDGKIEIRRSEPLNPIFHDE---RDGSPR-YVESVWPHKSY-PFLYGSIP---QTWESPNFK-HD-------FTK-EP----…
115	66809927	ref|XP_638687.1|	hypothetical pro	111.1	1.6e-27	ref|XP_638687.1	hypothetical protein DDBDRAFT_0185935	Dictyostelium discoideum AX4	gi|60467288|gb|EAL65321.1| hypothetical protein DDBDRAFT_0185935 [Dictyostelium discoideum AX4]	-----------------------------------------------------------------------------------------------------------------------------------------------------------------------------------MKNFFSFSKLTPHLKNIYHRNMTYTTKQVGE--TGSLEYRL--FF--------L--KDN--KPVS---------------SFHDVPL-------------W--V---------------N---KEKQIVNMLVEIPRGTNAKLEIATKEYMNPIKQDV---KDGKLR------FVHDKY-PFNYGALP---QTWESPEHT-HP-------STG-AK----…
116	119574769	gb|EAW54384.1|	pyrophosphatase	104.2	1.9e-25	gb|EAW54384.1	pyrophosphatase (inorganic) 1, isoform CRA_b	Homo sapiens		---------------------------------------------------------------------------------------------------------------------------------------------------------------------------------------------------------------------------------------------------------------------------------------------------------------------MVVEVPRWSNAKMEIATKDPLNPIKQDV---KKGKLR-YVANLFPYKGY-IWNYGAIP---QTWEDPGHN-DK-------HTG-CC----…
117	117646324	emb|CAL38629.1|	hypothetical pro	102.6	6e-25	emb|CAL38629.1	hypothetical protein	synthetic construct	gi|117646408|emb|CAL38671.1| hypothetical protein [synthetic construct]	-------------------------------------------------------------------------------------------------------------------------------------------------------------------------------------------------------MALYHTEERGQ--PCSQNYRL--FF--------KN-VTG--HYIS---------------PFHDIPL-------------K--VNSKEENGIPMKKARND---EYENLFNMIVEIPRWTNAKMEIATKEPMNPIKQYV---KDGKLR-YVANIFPYKGY-IWNYGTLP--------------------------------…
118	77812678	ref|NP_008834.3|	inorganic pyroph	102.6	6e-25	ref|NP_008834.3	inorganic pyrophosphatase 2 isoform 2 precursor	Homo sapiens	gi|114595534|ref|XP_001170451.1| PREDICTED: inorganic pyrophosphatase 2 isoform 4 [Pan troglodytes]gi|34980942|gb|AAH57219.1| PPA2 protein [Homo sapiens]gi|117645786|emb|CAL38360.1| hypothetical protein [synthetic construct]	------------------------------------------------------------------------------------------------------------------------------------------------------------------------MSALLRLLRTGAPAAACLRLGTSAGTGSRRAMALYHTEERGQ--PCSQNYRL--FF--------KN-VTG--HYIS---------------PFHDIPL-------------K--VNSKEENGIPMKKARND---EYENLFNMIVEIPRWTNAKMEIATKEPMNPIKQYV---KDGKLR-YVANIFPYKGY-IWNYGTLP--------------------------------…
119	5931600	dbj|BAA84701.1|	pyrophosphatase	101.8	1e-24	dbj|BAA84701.1	pyrophosphatase	Homo sapiens		-------------------------------------------------------------------------------------------------------------------------------------------------------------------------------------------------------MALYHTEERGQ--PCSQNYRL--FF--------KN-VTG--HYIS---------------PFHDIPL-------------K--VNSKEENGIPMKKARND---EYENLFNMIVEIPRWTNAKMEIATKEPMNPIKQYV---KDGKLR-YVANIFPYKGY-IWNYGTLP--------------------------------…
120	119626585	gb|EAX06180.1|	pyrophosphatase	101.8	1e-24	gb|EAX06180.1	pyrophosphatase (inorganic) 2, isoform CRA_a	Homo sapiens		------------------------------------------------------------------------------------------------------------------------------------------------------------------------MSALLRLLRTGAPAAACLRLGTSAGTGSRRAMALYHTEERGQ--PCSQNYRL--FF--------KN-VTG--HYIS---------------PFHDIPL-------------K--VNSKEENGIPMKKARND---EYENLFNMIVEIPRWTNAKMEIATKEPMNPIKQYV---KDGKLR-YVANIFPYKGY-IWNYGTLP--------------------------------…
121	119469621	ref|XP_001257965.1|	inorganic pyroph	97.3	2.3e-23	ref|XP_001257965.1	inorganic pyrophosphatase	Neosartorya fischeri NRRL 181	gi|119406117|gb|EAW16068.1| inorganic pyrophosphatase [Neosartorya fischeri NRRL 181]	----------------------------------------------------------------------------------------------------------------------------------------------------------------------------------MAPYKTEEESNRPTYETKSDFVEKYVLRPVGK--PLTKEYRV--YF--------N--LND--KLLS---------------PWHDLAL-------------Y--P--------------SS---GREPVVHMVVEVPRWWSTKMEIAKDEYLNPLKQDI---QDGRLK-YVPNIFPHKGY-PFNYGMLP---QTYQDPRVQ-DP-------LTN-LP----…
122	73970217	ref|XP_538514.2|	PREDICTED: simil	72.7	6e-16	ref|XP_538514.2	PREDICTED: similar to inorganic pyrophosphatase 2 isoform 1	Canis familiaris		-------------------------------------------------------------------------------------------------------------------------------------------------------------------------------------------------------MASYCTEEHSQ--PRSPSYHL--FF--------KN-VAG--HYIS---------------PFHDIPL-------------K--VDSTVENGIPTKRARND---EYENLFNMVVEVPRWTNAKMEIATKEPLNPIKQDR---KDGKLQ----------------LGKIP-----IEKIRVQTAV-------EIMILC----…
123	63995641	gb|AAY41040.1|	unknown [Homo sa	58.6	1e-11	gb|AAY41040.1	unknown	Homo sapiens		-----------------------------------------------------------------------------------------------------------------------------------------------------------------------------------------------------------------------------------------------------------------------------------------------------------------------------------IATKEPMNPIKQYV---KDGKLR-YVANIFPYKGY-IWNYGTLP---QTWEDPHEK-DK-------STN-CF----…
124	66357116	ref|XP_625736.1|	putative pyropho	45.8	7.1e-08	ref|XP_625736.1	putative pyrophosphate phospho-hydrolase	Cryptosporidium parvum	gi|46226634|gb|EAK87613.1| similar to pyrophosphate phospho-hydrolase [Cryptosporidium parvum]	---------------------------------------------------------------------------------------------------MSTEYRVGFASKEDIIEKSTYGECEDRTKSLSFSSDVNSITYDEASSSSEEYPEYSLLRTQSSLAPPIEASAIVDVEEAWKALSKELEESHSKPTIRTLGTVFVTREEVGT--KDSIEYRL--FY--------KN-EDG--YKIS---------------PWHDVPL-------------W--F---------------S---ETPLLYNMIIEIPKLTNKKFEINTKEEYTPLYQDR---KLERLR-------TYPGPIPWNYGAFP---QTWEDPNKKGDE-------NVDFSH----…
125	75249406	sp|Q93Y52|IPYR1_CHLRE	Soluble inorgani	45.3	1.1e-07	sp|Q93Y52	IPYR1_CHLRE Soluble inorganic pyrophosphatase 1, chloroplast precursor (Pyrophosphate phospho-hydrolase 1) (PPase 1)gi|14571671|emb|CAC42762.1| inorganic pyrophosphatase precursor	Chlamydomonas reinhardtii		-------------------------------------------------------------------------------------------------------------------------------------------------------------MALAIRSSLRAAAMGRKAFRQAVPVRVAPAQRVRSVTTASAEITAYSVEEKGP--KDSLEYRM--FF-----------KQG-AKEVS---------------CWHEIPL-------------Y----------------------AGDGHLHYICEIPKETSAKMEVATDEPRTPIKQDV---KKGKLR-F----YPYNIN--WNYGMLP---QTWEDPGHT-DA-------TLG-AA----…
126	92883254	gb|ABE86848.1|	Inorganic pyroph	41	2.1e-06	gb|ABE86848.1	Inorganic pyrophosphatase	Medicago truncatula		----------------------------------------------------------------------------------------------------------------------------------------------------MAATTRAITIASNSTYTLLGKKPFLGGRALRLNNLKVSSRTTRSYTCKAIYYPEVSVKEEGE--PQTLDYRV--FF--------HD-KSG--KKVS---------------PWHDIPL----------------Q-------------------LGDGVFNFIVEIPKESSAKMEVATDEPFTPIKQDT---KKGKLR-F----YPYNIH--WNYGLLP---QTWEDPSLANHE-------VEG-AF----…
127	52854251	gb|AAU88181.1|	soluble inorgani	38.8	9.3e-06	gb|AAU88181.1	soluble inorganic pyrophosphatase	Toxoplasma gondii		--------------------------------------------------------------------------------------------------------------------------------MQSAPLASSVGAASGDSVVSPLLPSCGGPRRNLFRFFASSRSESSLGAADGTKAAEKAPSAEASGDGAAGGGDVYRRLVSGT--EGEKDFRV--LL--------SK-KSG--ERLS---------------PWHDIPL-------------F--P------------NGRD---ARPLLFNMVVEIPKNTRRKMEMQLRLPFTPIMQDL--KKDGSLREYASTLY-------WNYGAFP---QTWEDPREPGGR-------EVFHAR----…
128	46805452	dbj|BAD16934.1|	putative inorgan	33.8	0.00031	dbj|BAD16934.1	putative inorganic pyrophosphatase	Oryza sativa (japonica cultivar-group)		--------------------------------------------------------------------------------------------------------------------------------------------------------MATAATASATAATRFTRLAGVGLRRTARLPTAVRFQRRVLATTALLRTAELRPKEQGL--PETLDYRV--FL-----------VDGGGRKVS---------------PWHDVPL-------------R----------------------AGDGVFHFVVEIPKESSAKMEVATDESFTPIKQDT---KKGNLR-Y----YPYNIN--WNYGLFP---QTWEDPTLA-NT-------DVEGAF----…
129	115448919	ref|NP_001048239.1|	Os02g0768600 [Or	33.8	0.00031	ref|NP_001048239.1	Os02g0768600	Oryza sativa (japonica cultivar-group)	gi|113537770|dbj|BAF10153.1| Os02g0768600 [Oryza sativa (japonica cultivar-group)]	------------------------------------------------------------------------------------------------------------------------------------------------LPREPQVPIASSSGETSSHFPVSRRRRRCSLRTNSDDPTAVRFQRRVLATTALLRTAELRPKEQGL--PETLDYRV--FL-----------VDGGGRKVS---------------PWHDVPL-------------R----------------------AGDGVFHFVVEIPKESSAKMEVATDESFTPIKQDT---KKGNLR-Y----YPYNIN--WNYGLFP---QTWEDPTLA-NT-------DVEGAF----…
130	67466595	ref|XP_649445.1|	inorganic pyroph	33.5	0.00037	ref|XP_649445.1	inorganic pyrophosphatase	Entamoeba histolytica HM-1:IMSS	gi|56465887|gb|EAL44058.1| inorganic pyrophosphatase, putative [Entamoeba histolytica HM-1:IMSS]	----------------------------------------------------------------------------------------------------------------------------------------------------------------------------------------------MSITSIVPNFGTIRTEPVGT--LGKKDYRI--YF--------E--QEG--KKIS---------------PWHKIPA-------------F--V--------------------SKDVVNMVCEIPRGTNAKMEISTTNKFNPIKQDL--NKDGSLR-Y----MKHGNV-LNHYGAVP---QTWEDLFER-DS-------IVG-IP----…
131	32329336	gb|AAP74700.1|	acidocalcisomal	29.4	0.002	gb|AAP74700.1	acidocalcisomal pyrophosphatase	Leishmania amazonensis		------MSDDTRYMYPARKAHAMDLDSSLNPEGDQKQRWGSAASIAEVMSPTAEIKPSAPQVTHFGTGLGVQSSTGDLTLQDADSDGDKTEVVNEFDLAAYSKEDLTQTLHRRIMSRMFSAFDVTQVGYLDINKLKELCVYVGRNMSPEASEKMFDELKGIDGHITFDVFWNWWTTYPDTKMTKDTFSLVSADFSVPYHQQQLKIKEEGE--IFTPSYRVKYYF--------KDMETGLRRRVS---------------PWHDIPL-------------Y--V------RDPVRTKPES---IRANRYNFICEIPKWTRAKFEIATDEPFNPIKQDI---KNGVPR-F----YKHGDM-MWNYGAFP---QTWESTEVI--F-------EDG-VS----…
132	15242465	ref|NP_196527.1|	inorganic diphos	29.3	0.0021	ref|NP_196527.1	inorganic diphosphatase/ magnesium ion binding / pyrophosphatase	Arabidopsis thaliana	gi|75264322|sp|Q9LXC9|IPYR1_ARATH Soluble inorganic pyrophosphatase 1, chloroplast precursor (Pyrophosphate phospho-hydrolase 1) (PPase 1) (Chloroplast inorganic pyrophosphatase 1)gi|7671424|emb|CAB89365.1| inorganic pyrophosphatase-like protein [Arabidopsis thaliana]gi|9758993|dbj|BAB09520.1| inorganic pyrophosphatase-like protein [Arabidopsis thaliana]gi|12057177|emb|CAC19853.1| inorganic pyrop…	------------------------------------------------------------------------------------------------------------------------------------------MAATRVLTAATAVTQTTSCFLAKQAFTLPAKKSCGGFGGLCFSRRALVLKSKRPFSCSAIYNPQVKVQEEGP--AESLDYRV--FF-----------LDGSGKKVS---------------PWHDIPL----------------T-------------------LGDGVFNFIVEIPKESKAKMEVATDEDFTPIKQDT---KKGKLR-Y----YPYNIN--WNYGLLP---QTWEDPSHA-NS-------EVEGCF----…
133	16805247	ref|NP_473275.1|	inorganic pyroph	29	0.0022	ref|NP_473275.1	inorganic pyrophosphatase, putative	Plasmodium falciparum 3D7	gi|6647552|sp|O77392|IPYR_PLAF7 Probable inorganic pyrophosphatase (Pyrophosphate phospho-hydrolase) (PPase)gi|3758863|emb|CAB11148.1| inorganic pyrophosphatase, putative [Plasmodium falciparum 3D7]	---------------------------------------------------------------------------------------------------------------------------MGSKLINVEGGNNQDDNKYNSNNVISINNKVNKNDYFIETNKELKINLNFQNNNIISNIFSNINIYDKISNIFINNKKTYMLKYNNN--INEENFFI-SYF--------EK-KDDNFVPIS---------------PWHHIDL-------------K----------------------NDDGTYNMIVEITKYNYIKLEIQLREKFNVIKQDK---KKGKLR------YYHNSI-YWNYGALP---QTYEYPKHI-YQNKSKKNKEALLFT----…
134	21592878	gb|AAM64828.1|	inorganic pyroph	27.4	0.0027	gb|AAM64828.1	inorganic pyrophosphatase-like protein	Arabidopsis thaliana		------------------------------------------------------------------------------------------------------------------------------------------MAATRVLTAATAVTQTTSCFLAKQAFTLPAKKSCGGFGGLCFSRRALVLKSKRPFSCSAIYNPQVKVQEEGP--AESLDYRV--FF-----------LDGSGKKVS---------------PWHDIPL----------------T-------------------LGDGVFNFIVEIPKESKAKMEVATDEDFTPIKQDT---KKGKLR-Y----YPYNIN--WNYGLLP---QTWEDPSHA-NS-------EVEGCF----…
135	71415026	ref|XP_809593.1|	acidocalcisomal	25.9	0.0035	ref|XP_809593.1	acidocalcisomal pyrophosphatase	Trypanosoma cruzi strain CL Brener	gi|70874001|gb|EAN87742.1| acidocalcisomal pyrophosphatase, putative [Trypanosoma cruzi]	------MSENKATLIEGMTEKTLHSPNT--------------------MAEVASLHVANSY---IGTGLDNSVENVKPLPEACKRN------VTEFDLVAYGKDEFTLSMEKKVMARMFSAFDVTQLGYLEERKIEHMCKYLGRVMNEDDVKQMKSEINAIDGHITFEKFWGWWCSHPEVPAKKDFFSMVSVDFAVPYHQQQLLTRETGE--LYTPSYRVLYYF--------RDMETGKELQVS---------------PWHDIPL-------------Y--V------RDLVRTKPAS---LPMNRYNFICEIPKWTRAKFEIATGEPFNPIKQDI---KNGVPR-F----YKHGDM-MWNYGALP---QTWESTDVV--F-------EGG-YV----…
136	71409758	ref|XP_807207.1|	acidocalcisomal	25.9	0.0035	ref|XP_807207.1	acidocalcisomal pyrophosphatase	Trypanosoma cruzi strain CL Brener	gi|68349031|gb|AAY96421.1| acidocalcisomal pyrophosphatase [Trypanosoma cruzi]gi|70871158|gb|EAN85356.1| acidocalcisomal pyrophosphatase, putative [Trypanosoma cruzi]	------MSENKATLMEGMTEKTLHSPNT--------------------MAEVASLHVANSY---IGTGLDTSLENVKPLPEACKRN------VTEFDLVAYGKDEFTLSMEKRVMARMFSAFDVTQLGYLEERKIEHMCKYLGRVMNEDDVKQMKSEINAIDGHITFEKFWAWWCSHPEVPAKKDFFSMVSVDFAVPYHQQQLLTRETGE--LYTPSYRVLYYF--------RDMETGKELQVS---------------PWHDIPL-------------Y--V------RDLVRTKPAS---LPMNRYNFICEIPKWTRAKFEIATGEPFNPIKQDI---KNGVPR-F----YKHGDM-MWNYGALP---QTWESTDVV--F-------EGG-YV----…
137	70946648	ref|XP_743017.1|	inorganic pyroph	25.7	0.0036	ref|XP_743017.1	inorganic pyrophosphatase	Plasmodium chabaudi chabaudi	gi|56522310|emb|CAH80448.1| inorganic pyrophosphatase, putative [Plasmodium chabaudi]	-----------------------------------------------------------------------------------------------------------------------------------------MSSAIINPDNRNLLNKDVKNEYNVKTNNELKVNLNFHNNNIISNMFSNLSLYESMNNFFQINNKHYMLKYNNQ--LNQTDFNI-SYF--------QN-INDKYVQIS---------------PWHDIDL-------------M----------------------NDDGTYNMIVEIPKYNYIKLEIKLTEKFNVIKQDT---KKGKLR------YYHNSI-YWNYGALP---RTYEYPKHV-YRCKSSDGQQIF-FT----…
138	68124786	emb|CAJ02419.1|	acidocalcisomal	25.7	0.0036	emb|CAJ02419.1	acidocalcisomal pyrophosphatase	Leishmania major		------MSDDTRYMYPARKAHAMDLGSSLNPEGDQKQTWGSVASVADAMSPTAEIKPSAPQVTHFGTGLGMQSSTGDPTLQEADSDGDKTEAVNEFDLAAYSKEDLTQTLHKRIMSRMFSAFDVTQVGYLDINKLKELCVYVGRNMSQEASEKMFDELKGIDGHITFDVFWNWWTTYPDTKMTKDTFSLVSADFSVPYHQQQLKIKDEGE--IFTPSYRVKYYF--------KDMETGLRRRVS---------------PWHDVPL-------------Y--V------RDPVRTKPEN---IRANRYNFICEIPKWTRAKFEIATGEPFNPIKQDI---KNGVPR-F----YKHGDM-MWNYGAFP---QTWESTEVI--F-------EDG-VS----…
139	71755727	ref|XP_828778.1|	acidocalcisomal	24.3	0.0044	ref|XP_828778.1	acidocalcisomal pyrophosphatase	Trypanosoma brucei TREU927	gi|70834164|gb|EAN79666.1| acidocalcisomal pyrophosphatase [Trypanosoma brucei]	--------MNNTHGVDSRSDRTSPQDLA--------------------SAEVAGLPFSASLGTNISTGRGSEADVAEPIQEAVDRK------VSELDLAAYDKDDFTQPMIKKIMSRLFSAFDVTHLGYLTPDKVEEVCRYLGRNMSDGDVKAMKAEINAIDGHVTFEKFWAWWCSHP-VHSRTKCFSMVSADFSMPYHQQQLVVHEKGE--MYTPSYRVLYFF--------RDLETGRERQVS---------------PWHDIPL-------------Y--V------RDLVRTKPEA---TPMNRYNFICEIPKWTRAKFEIATGESFNPIKQDI---KNGVPR-F----YKHGDM-MWNYGAFP---QTWESTEVL--F-------EAG-VT----…
140	116055354	emb|CAL58022.1|	Inorganic pyroph	24.3	0.0044	emb|CAL58022.1	Inorganic pyrophosphatase/Nucleosome remodeling factor, subunit NURF38 (ISS)	Ostreococcus tauri		---------------------------------------------------------------------------------------------------------------------------------------------------------MSVVVRAVAARALARTVPWSTRIDGRRASIAGWGVQRRAIARTSVASAAYGMDARGD--FPSMEFRC--FV-----------KDSANREIS---------------AWHGIPL-------------R----------------------NADGTYNFLCEIPKETKAKMEVATDETLTPIKQDT---KKGKLR-----DYPYNIN--WNYGMLP---QTWEDPKHE-HP-------EMK-VS----…
141	32329340	gb|AAP74702.1|	acidocalcisomal	23.7	0.0048	gb|AAP74702.1	acidocalcisomal pyrophosphatase	Trypanosoma brucei		--------MNNTHGVDSRSDRTSPQDLA--------------------SAEVAGLPVSALHGTNISTGRGSEADVAEPIQEAVDRK------VSELDLAAYDKDDFTQPMIKKIMSRLFSAFDVTHLGYLTPDKVEEVCRYLGRNMSDGDVKAMKAEINAIDGHVTFEKFWAWWCSHP-VHSRTKCFSMVSADFSMPYHQQQLVVHEKGE--MYTPSYRVLYFF--------RDLETGRERQVS---------------PWHDIPL-------------Y--V------RDLVRTKPEA---TPMNRYNFICEIPKWTRAKFEIATGESFNPIKQDI---KNGVPR-F----YKHGDM-MWNYGAFP---QTWESTEVL--F-------EAG-VT----…
142	71755731	ref|XP_828780.1|	acidocalcisomal	23.4	0.0051	ref|XP_828780.1	acidocalcisomal pyrophosphatase	Trypanosoma brucei TREU927	gi|70834166|gb|EAN79668.1| acidocalcisomal pyrophosphatase [Trypanosoma brucei]	--------MNNTHGVDSRSDRTSPQDLA--------------------SAEVAGLPVSALHGTNISTGRGSEADVAEPIQEAVDRK------VSELDLAAYDKDDFTQPMIKKIMSRLFSAFDVTHLGYLTPDKVEEVCRYLGRNMSDGDVKAMKAEINAIDGHVTFEKFWAWWCSHP-VHSRTKCFSMVSADFSMPYHQQQLVVHEKGE--MYTPSYRVLYFF--------RDLETGRERQVS---------------PWHDIPL-------------Y--V------RDLVRTKPEA---TPMNRYNFICEIPKWTRAKFEIATGESFNPIKQDI---KNGVPR-F----YKHGDM-MWNYGAFP---QTWESTEVL--F-------EAG-VT----…
143	68068589	ref|XP_676205.1|	inorganic pyroph	23.1	0.0052	ref|XP_676205.1	inorganic pyrophosphatase	Plasmodium berghei strain ANKA	gi|56495792|emb|CAH99860.1| inorganic pyrophosphatase, putative [Plasmodium berghei]	-----------------------------------------------------------------------------------------------------------------------------------------MSSAIINPDNRNLLNKDVKNEYNVKTNNELKVNLNFHNNNIISNMFSNLSLYESMNNFFQINNKHYMLKYNNQ--LNQTDFNI-SYF--------QN-INDKYVQIS---------------PWHDIDL-------------M----------------------NDDGTYNMIVEIPKYNYIKLEIKLTEKFNVIKQDT---KKGKLR------YYHNSI-YWNYGALP---RTYEYPKHI-YRCKASNDQQIF-FT----…
144	81177620	ref|XP_723750.1|	inorganic pyroph	13.6	0.022	ref|XP_723750.1	inorganic pyrophosphatase	Plasmodium yoelii yoelii str. 17XNL	gi|23478151|gb|EAA15315.1| inorganic pyrophosphatase, putative [Plasmodium yoelii yoelii]	------------------------------------------------------------------------------------------------------------------------------------------------------------------------------------------------------NNKHYMLKYNNQ--LNQTDFNI-SYF--------QN-INDKYVQIS---------------PWHDIDL-------------M----------------------NSDGTYNMIVEIPKYNYIKLEIKLTEKYNVIKQDT---KKGKLR------YYHNSI-YWNYGALP---RTYEYPKHI-YRCKGSDDQQIF-FT----…
145	104641361	gb|ABF73020.1|	plastid soluble	10.6	0.035	gb|ABF73020.1	plastid soluble inorganic pyrophosphatase protein precursor	Karenia brevis		---------------------------------------------------------------------------------------------------------------------------------------------MRVIALVLACLACAGHARRTQFTPSINSARPAAFVGGASPRHSAKLTQHAVSRSRDARMLDVALEEAGE--FGTTDYSM--TF--------K--SAD--KVMS---------------PWHDAPL-------------K----------------------LEGGLYNMLTEIPKMTLKKMEVDTKAEGNPIKQDE---KKGKAR-------LYHGPIFWNYGCLP---QTWEDPNVKGDD-------DVGGAF----…
146	70991779	ref|XP_750738.1|	inorganic diphos	5.1	0.08	ref|XP_750738.1	inorganic diphosphatase	Aspergillus fumigatus Af293	gi|66848371|gb|EAL88700.1| inorganic diphosphatase, putative [Aspergillus fumigatus Af293]	---------------------------------------------------------------------------------------------------------------------------MTHLRRIHHQQGSHTFHDHQAVYMDEISRNTTLTLTRNHHLDIILQTNIQQIPSKMAPYKTEEESIRPFSETKSDFVEKYVLRPVGK--PLTKEYRV--YF--------N--LND--KLLS---------------PWHDLAL-------------Y--P--------------GS---NREPVVHMVVEVPRWWSAKME------------------------------------------------TYQDPEIQ-DP-------LTN-LP----…
147	71660833	ref|XP_822125.1|	inorganic pyroph	-0.9	0.2	ref|XP_822125.1	inorganic pyrophosphatase	Trypanosoma cruzi strain CL Brener	gi|70887518|gb|EAO00274.1| inorganic pyrophosphatase, putative [Trypanosoma cruzi]	---------------------------------------------------------------------------------------------------------------------------------------------------------------------------------------MRGTRIVRCAAGLSLALPRWRRQEVGA--PSTHAWRM--FF--------T--SDS--VPVTEARTEPAMPTTGMRSAWHDLSL-------------H--P---------------A---ADPSIVTFVCEIPKGTRAKVELQKEEPHNPFAQDVHKKKEGKPLRF----YTYGDI-PFNYGFAP---QTWEDPLLV-DA-------DTK-CT----…
148	83766216	dbj|BAE56359.1|	unnamed protein	-1.2	0.21	dbj|BAE56359.1	unnamed protein product	Aspergillus oryzae		------------------------------------------------------------------------------------------------------------------------------------------------------------------------------------------------------------------------------------------------MPPD------------------------------------------------------------------------------------------------------------------------------STWEDPNTV-HP-------ETK-AK----…
149	72386905	ref|XP_843877.1|	inorganic pyroph	-4.1	0.32	ref|XP_843877.1	inorganic pyrophosphatase, putative	Trypanosoma brucei	gi|62359006|gb|AAX79455.1| inorganic pyrophosphatase, putative [Trypanosoma brucei]gi|70800409|gb|AAZ10318.1| inorganic pyrophosphatase, putative [Trypanosoma brucei]	--------------------------------------------------------------------------------------------------------------------------------------------------------------------------------------MRPTSIMFKGMTGAGIMLPAWALQEVGA--AGTRAWRM--YF--------TSSEAGSVARRS---------------AWHDLPL-------------H--P---------------S---PDASVITFVCEIPRRTRAKLELVKEEPHNPIAQDTLKKEGNALR-F----FKYGDV-PFNYGFAP---QTWEDPSVM-DQ-------LTT-CG----…
150	118358116	ref|XP_001012306.1|	inorganic pyroph	-6	0.43	ref|XP_001012306.1	inorganic pyrophosphatase family protein	Tetrahymena thermophila SB210	gi|89294073|gb|EAR92061.1| inorganic pyrophosphatase family protein [Tetrahymena thermophila SB210]	-----------------------------------------------------------------------------------------------------------------------------------------------------------------------------------------------MLLRRNFLKFFYSTVEQGV----NFEKRI--FL--------LN-KEG--KKIS---------------FWNDIPL--------------------------------KESSFSKDEFNICIEIPQHRIAKLELTKEEEYHPIKQDT---RKNKFNKSETELRYYAQFPLFNYGFFP---QTWESSLEK-TP--------EG-FL----…
151	47223261	emb|CAF98645.1|	unnamed protein	-6.1	0.44	emb|CAF98645.1	unnamed protein product	Tetraodon nigroviridis		------------------------------------------------------------------------------------------------------------------------------------------------------------------------------------------------------------------------MDKC---------------EDG------------------------------------------------------------D-------------------------CNKRRVNPDKAGR---KKGKLR-YVANVFPHKGY-IWNYGAIP---QTWEDPSHK-DG-------DTG-CC----…
152	71656731	ref|XP_816908.1|	inorganic pyroph	-7.7	0.55	ref|XP_816908.1	inorganic pyrophosphatase	Trypanosoma cruzi strain CL Brener	gi|70882067|gb|EAN95057.1| inorganic pyrophosphatase, putative [Trypanosoma cruzi]	---------------------------------------------------------------------------------------------------------------------------------------------------------------------------------------MRGTRIVRCAAGLSLALPRWRRQEVGA--PSTHAWRM--FF--------T--SDS--VPVTEARTEAAMPATGMRSAWHDLSL-------------H--P---------------A---ADRSIVTFVCEIPKGTRAKVELQKEEPHNPFAQDVHKKKEGKPLRF----YTYGDI-PFNYGFAP---QTWEDPLLV-DA-------DTK-CT----…
153	77812680	ref|NP_789842.2|	inorganic pyroph	-10.3	0.83	ref|NP_789842.2	inorganic pyrophosphatase 2 isoform 3 precursor	Homo sapiens	gi|114595538|ref|XP_001170413.1| PREDICTED: inorganic pyrophosphatase 2 isoform 2 [Pan troglodytes]	------------------------------------------------------------------------------------------------------------------------------------------------------------------------MSALLRLLRTGAPAAACLRLGTSAGTGSRRAMALYHTEERGQ--PCSQNYRL--FF--------KN-VTG--HYIS---------------PFHDIPL-------------K--V----------------------------------------------------------------------------------------------------------NSK-------…
154	84995846	ref|XP_952645.1|	inorganic pyroph	-14.7	1.6	ref|XP_952645.1	inorganic pyrophosphatase	Theileria annulata strain Ankara	gi|65302806|emb|CAI74913.1| inorganic pyrophosphatase, putative [Theileria annulata]	--------------------------------------------------------------------------------------------------------------------------------------------------------------------------------------------MTESSAHSQKHVFDVKAQYLGE--PGTKSFKV-EFV--------D--STG--KKVS---------------PWHDLPL-------------F--P--------------------CEGQVTMVVEIPRNTRPKMEVATQLEHNPIVQDL-F-SDGSLRDLDCPMY-------WNYGAIP---RTWEAPVPY-EHHYKDDNGEDR-LMS-LV…
155	67678007	gb|AAH97793.1|	MGC115504 protei	-14.5	1.6	gb|AAH97793.1	MGC115504 protein	Xenopus laevis		-------------------------------------------------------------------------------------------------------------------------------------------------------------------------------------------------------MQGYSVEERGR--PNTAEYRL--FF--------KN-TDG--KFIS---------------PFHDIPL-------------H--ARAEQDSDVPAKKSKTN---WDKNVFNMVVEVPRWTNAKMEIATKELLNPIKQDM---KKGKLR-YVSNIFPHKGY-IWNYGALP---QTWEDPKHI-DH-------NTK-CC----…
156	34451587	gb|AAQ72355.1|	soluble inorgani	-20.7	4	gb|AAQ72355.1	soluble inorganic pyrophosphatase	Leishmania major		------------------------------------------------------------------------------------------------------------------------------------------------------------------------------------MLSRALRPLSSKSVASAVTLPVYNTTEEGP--AGSKAWRM--FY--------KVGATD--TIVS---------------AWHGLPL-------------YAGA---------------S---ADPLVLTCVTEIPKGTRAKLELSKEEPYNPIKQDIFKSKEGHPLRY----FSYGDM-PFNYGFLP---RTWEDPVHI-DP-------NTK-CS----…
157	49905585	gb|AAH39462.2|	PPA2 protein [Ho	-20.9	4.1	gb|AAH39462.2	PPA2 protein	Homo sapiens		-----------------------------------------------------------------------------------------------------------------------------------------------------------------------------------APAAACLRLGTSAGTGSRRAMALYHTEERGQ--PCSQNYRL--FF--------KN-VTG--HYIS---------------PFHDIPL-------------K--V----------------------------------------------------------------------------------------------------------NSK-------…
158	71029976	ref|XP_764630.1|	inorganic pyroph	-22	4.8	ref|XP_764630.1	inorganic pyrophosphatase	Theileria parva strain Muguga	gi|68351586|gb|EAN32347.1| inorganic pyrophosphatase, putative [Theileria parva]	------------------------------------------------------------------------------------------------------------------------------MKFSKLYPFLFSYNFINNSVFSSCVSLNFYNSLRSSSNSLYFSKTNPSAFVLPSTLYIKRLKMSESSRAPQKHLLDVKARYVGE--PGTKSFRV-EFV--------N--SSG--KNVS---------------PWHDLPL----------------S-------------------PSEGHVTMVVEIPRNTRAKMEIGTGLEHNPIVQDL--FADGSLRDLDCPMY-------WNYGAIP---CTWEAPVPYEHRYKDDNGEERR-MSLV--…
159	104641528	gb|ABF73026.1|	plastid soluble	-24.6	7.2	gb|ABF73026.1	plastid soluble inorganic pyrophosphatase protein precursor	Cyanophora paradoxa		------------------------------------------------------------------------------------------------------------------------------------------------------------------------------------------------------------------------------------------------------------------------------------------------------------------------------KAKMEVATDEKTTPIKQDT---KKGALR-Y----YTYGDM-PFNYGCLP---QTWEDPNHT-QP-------DTD-CG----…

## Sheet: 1UDE_Phorikoshii
hitN	gi	ref	gb	pdb	Hmm score	E-value	N dom	Source	full description
1	20094886	NP_614733.1			80.4	4.5e-18	1	Methanopyrus kandleri AV19	inorganic pyrophosphatase		Archaeon
2	18976629	NP_577986.1			77.7	3e-17	1	Pyrococcus furiosus DSM 3638	inorganic pyrophosphatase		Archaeon
3	56966161			1TWL	77.7	3e-17	1	Pyrococcus Furiosus Pfu- 264096-001	A Chain A, Inorganic Pyrophosphatase From Pyrococcus Furiosus Pfu- 264096-001		Archaeon
4	42543708			1UDE	77.5	3.2e-17	1	Pyrococcus Horikoshii Ot3	C Chain C, Crystal Structure Of The Inorganic Pyrophosphatase From The Hyperthermophilic Archaeon Pyrococcus Horikoshii Ot3		Archaeon
5	14591651	NP_143735.1			77.5	3.2e-17	1	Pyrococcus horikoshii OT3	inorganic pyrophosphatase		Archaeon
6	84489434	YP_447666.1			77	4.8e-17	1	Methanosphaera stadtmanae DSM 3091	inorganic pyrophosphatase		human intestinal archeaon
7	161528683	YP_001582509.1			74.1	3.6e-16	1	Nitrosopumilus maritimus SCM1	inorganic diphosphatase		Archaeon
8	14521882	NP_127358.1			73.3	6.3e-16	1	Pyrococcus abyssi GE5	inorganic pyrophosphatase		Archaeon
9	16081524	NP_393878.1			68.6	1.6e-14	1	Thermoplasma acidophilum DSM 1728	inorganic pyrophosphatase		Archaeon
10	197627536		EDY40085.1		66.3	8e-14	1	Thermococcus barophilus MP	inorganic pyrophosphatase		Archaeon, hyperthermophilic
11	2500045		AAB07349.1		65	1.9e-13	1	Thermococcus litoralis	thermostable inorganic pyrophosphatase
12	15678291	NP_275406.1			62.8	8.8e-13	1	Methanothermobacter thermautotrophicus str. Delta H	inorganic pyrophosphatase
13	57641635	YP_184113.1			62.7	9.7e-13	1	Thermococcus kodakarensis KOD1	inorganic pyrophosphatase
14	186899378	ZP_02972340.1			61.8	1.8e-12	1	Cyanothece sp. PCC 7424	Inorganic diphosphatase		cyanobacteria
15	156937673	YP_001435469.1			60.3	5.1e-12	1	Ignicoccus hospitalis KIN4/I	inorganic diphosphatase
16	161344757	NP_441751.2			59.6	8e-12	1	Synechocystis sp. PCC 6803	inorganic pyrophosphatase
17	2507280				59.6	8e-12	1	Synechocystis sp. PCC 6803	soluble inorganic pyrophosphatase
18	1653518				59.6	8e-12	1	Synechocystis sp. PCC 6803	inorganic pyrophosphatase
19	29839317				58.4	1.8e-11	1	Synechococcus elongatus	IPYR_SYNEL Inorganic pyrophosphatase (Pyrophosphate phospho-hydrolase) (PPase)
20	22299426	NP_682673.1			58.4	1.8e-11	1	Thermosynechococcus elongatus BP-1	inorganic pyrophosphatase
21	196185337		EDX80313.1		58.1	2.4e-11	1	Brevundimonas sp. BAL3	inorganic pyrophosphatase
22	196257307	ZP_03155843.1			57.9	2.6e-11	1	Cyanothece sp. PCC 7822	Inorganic diphosphatase
23	159898236	YP_001544483.1			57.9	2.7e-11	1	Herpetosiphon aurantiacus ATCC 23779	inorganic diphosphatase
24	166367443	YP_001659716.1			57.4	3.8e-11	1	Microcystis aeruginosa NIES-843	soluble inorganic pyrophosphatase
25	119486344	ZP_01620403.1			57.2	4.3e-11	1	Lyngbya sp. PCC 8106	inorganic pyrophosphatase
26	33239961	NP_874903.1			57.2	4.3e-11	1	Prochlorococcus marinus subsp. marinus str. CCMP1375	inorganic pyrophosphatase
27	159026202				57.1	4.7e-11	1	Microcystis aeruginosa PCC 7806	unnamed protein product
28	159473581	XP_001694912.1			56.9	5.4e-11	1	Chlamydomonas reinhardtii	soluble inorganic pyrophosphatase
29	154251829	YP_001412653.1			56.8	5.6e-11	1	Parvibaculum lavamentivorans DS-1	inorganic diphosphatase
30	56750181	YP_170882.1			55.9	1e-10	1	Synechococcus elongatus PCC 6301	inorganic pyrophosphatase
31	40642617				55.8	1.2e-10	1	Beta vulgaris	soluble pyrophosphatase
32	88812515	ZP_01127764.1			55.5	1.4e-10	1	Nitrococcus mobilis Nb-231	inorganic pyrophosphatase
33	177664260	ZP_02940063.1			55.4	1.5e-10	1	Cyanothece sp. PCC 8801	Inorganic diphosphatase
34	188996861	YP_001931112.1			55.4	1.5e-10	1	Sulfurihydrogenibium sp. YO3AOP1	Inorganic diphosphatase
35	159903053	YP_001550397.1			54.6	2.6e-10	1	Prochlorococcus marinus str. MIT 9211	inorganic pyrophosphatase
36	196241405	ZP_03140168.1			54.4	2.9e-10	1	Cyanothece sp. PCC 7425	Inorganic diphosphatase
37	119512432	ZP_01631514.1			54.1	3.6e-10	1	Nodularia spumigena CCY9414	inorganic pyrophosphatase		cyanobacteria
38	48478426	YP_024132.1			53.7	4.8e-10	1	Picrophilus torridus DSM 9790	inorganic pyrophosphatase
39	4033423		AAB84257.1		53.6	5.2e-10	1	Legionella pneumophila	inorganic pyrophosphatase
40	162149259	YP_001603720.1			53.5	5.8e-10	1	Gluconacetobacter diazotrophicus PAl 5	inorganic pyrophosphatase
41	209545007	YP_002277236.1			53.4	5.9e-10	1	Gluconacetobacter diazotrophicus PAl 5	Inorganic diphosphatase
42	54295594	YP_128009.1			53.4	5.9e-10	1	Legionella pneumophila str. Lens	inorganic pyrophosphatase
43	121609946	YP_997753.1			53.4	6e-10	1	Verminephrobacter eiseniae EF01-2	inorganic diphosphatase
44	108804862	YP_644799.1			53.2	6.8e-10	1	Rubrobacter xylanophilus DSM 9941	inorganic diphosphatase
45	158335459	YP_001516631.1			53.1	7.6e-10	1	Acaryochloris marina MBIC11017	inorganic pyrophosphatase
46	52842963	YP_096762.1			52.5	1.1e-09	1	Legionella pneumophila subsp. pneumophila str. Philadelphia 1	inorganic pyrophosphatase
47	37523796	NP_927173.1			52.5	1.1e-09	1	Gloeobacter violaceus PCC 7421	inorganic pyrophosphatase
48	148261472	YP_001235599.1			52.2	1.4e-09	1	Acidiphilium cryptum JF-5	inorganic diphosphatase
49	192813933	ZP_03042587.1			52	1.6e-09	1	Geobacillus sp. Y412MC10	Inorganic diphosphatase
50	66043891	YP_233732.1			51.5	2.2e-09	1	Pseudomonas syringae pv. syringae B728a	inorganic pyrophosphatase
51	15599226	NP_252720.1			51.3	2.5e-09	1	Pseudomonas aeruginosa PAO1	inorganic pyrophosphatase
52	209526584	ZP_03275109.1			51.3	2.6e-09	1	Arthrospira maxima CS-328	Inorganic diphosphatase
53	159185313	NP_355598.2			51.1	2.9e-09	1	Agrobacterium tumefaciens str. C58	inorganic pyrophosphatase
54	83643931	YP_432366.1			51.1	3e-09	1	Hahella chejuensis KCTC 2396	inorganic pyrophosphatase
55	86604974	YP_473737.1			51	3.1e-09	1	Synechococcus sp. JA-3-3Ab	inorganic pyrophosphatase
56	196235387	ZP_03134190.1			51	3.3e-09	1	Thermus aquaticus Y51MC23	Inorganic diphosphatase
57	75909754	YP_324050.1			50.9	3.5e-09	1	Anabaena variabilis ATCC 29413	inorganic pyrophosphatase
58	170077844	YP_001734482.1			50.7	3.9e-09	1	Synechococcus sp. PCC 7002	inorganic pyrophosphatase
59	17231062	NP_487610.1			50.7	4e-09	1	Nostoc sp. PCC 7120	inorganic pyrophosphatase
60	146283998	YP_001174151.1			50.5	4.3e-09	1	Pseudomonas stutzeri A1501	inorganic pyrophosphatase
61	162458198	NP_001104889.1			50.4	4.7e-09	1	Zea mays	inorganic pyrophosphatase
62	74317670	YP_315410.1			50.4	4.7e-09	1	Thiobacillus denitrificans ATCC 25259	inorganic pyrophosphatase
63	28867950	NP_790569.1			50.3	5e-09	1	Pseudomonas syringae pv. tomato str. DC3000	inorganic pyrophosphatase
64	58039225	YP_191189.1			50.3	5.2e-09	1	Gluconobacter oxydans 621H	inorganic pyrophosphatase
65	126657195	ZP_01728361.1			50	6.3e-09	1	Cyanothece sp. CCY0110	inorganic pyrophosphatase
66	71737789	YP_276777.1			49.7	7.6e-09	1	Pseudomonas syringae pv. phaseolicola 1448A	inorganic pyrophosphatase
67	156743637	YP_001433766.1			49.6	8.6e-09	1	Roseiflexus castenholzii DSM 13941	inorganic diphosphatase
68	121601817	YP_988649.1			49.5	9.2e-09	1	Bartonella bacilliformis KC583	inorganic pyrophosphatase
69	115461462	NP_001054331.1			49.4	9.5e-09	1	Oryza sativa (japonica cultivar-group)	Os04g0687100
70	196155038	YP_002124527.1			49.4	9.5e-09	1	Alteromonas macleodii 'Deep ecotype'	inorganic pyrophosphatase
71	194333733	YP_002015593.1			49.3	1e-08	1	Prosthecochloris aestuarii DSM 271	Inorganic diphosphatase
72	189500133	YP_001959603.1			49.3	1e-08	1	Chlorobium phaeobacteroides BS1	Inorganic diphosphatase
73	194704988		ACF86578.1		49.2	1.1e-08	1	Zea mays	unknown
74	196188693		EDX83657.1		48.9	1.4e-08	1	Synechococcus sp. PCC 7335	inorganic pyrophosphatase
75	15606686	NP_214066.1			48.9	1.4e-08	1	Aquifex aeolicus VF5	inorganic pyrophosphatase
76	194691652		ACF79910.1		48.6	1.7e-08	1	Zea mays	unknown
77	172039242	YP_001805743.1			48.6	1.7e-08	1	Cyanothece sp. ATCC 51142	inorganic pyrophosphatase
78	163782860	ZP_02177856.1			48.5	1.8e-08	1	Hydrogenivirga sp. 128-5-R1-1	inorganic pyrophosphatase
79	146303431	YP_001190747.1			48.5	1.8e-08	1	Metallosphaera sedula DSM 5348	inorganic diphosphatase		Archaeon
80	114706708	ZP_01439608.1			48.2	2.2e-08	1	Fulvimarina pelagi HTCC2506	inorganic pyrophosphatase
81	121998784	YP_001003571.1			48.2	2.2e-08	1	Halorhodospira halophila SL1	inorganic diphosphatase
82	84619272				48.2	2.2e-08	1	Papaver rhoeas	soluble inorganic pyrophosphatase
83	29839343		AAN39919.1		48.2	2.3e-08	1	Aquifex pyrophilus	inorganic pyrophosphatase
84	26451240				48.1	2.3e-08	1	Arabidopsis thaliana	putative inorganic pyrophosphatase
85	196180118		EDX75110.1		48.1	2.3e-08	1	Microcoleus chthonoplastes PCC 7420	inorganic pyrophosphatase
86	168704794	ZP_02737071.1			48.1	2.4e-08	1	Gemmata obscuriglobus UQM 2246	Inorganic diphosphatase
87	186682854	YP_001866050.1			48	2.5e-08	1	Nostoc punctiforme PCC 73102	inorganic pyrophosphatase
88	115464117	NP_001055658.1			47.8	2.8e-08	1	Oryza sativa (japonica cultivar-group)	Os05g0438500
89	115461719	NP_001054459.1			47.8	3e-08	1	Oryza sativa (japonica cultivar-group)	Os05g0114000
90	5669924		AAD46520.1		47.7	3e-08	1	Populus tremula x Populus tremuloides	AF149116_1 soluble inorganic pyrophosphatase
91	15226453	NP_182209.1			47.7	3e-08	1	Arabidopsis thaliana	ATPPA3 (ARABIDOPSIS THALIANA PYROPHOSPHORYLASE 3); inorganic diphosphatase/ pyrophosphatase
92	87302631	ZP_01085448.1			47.6	3.3e-08	1	Synechococcus sp. WH 5701	Inorganic pyrophosphatase
93	154149204	YP_001405897.1			47.6	3.3e-08	1	Campylobacter hominis ATCC BAA-381	inorganic diphosphatase
94	15966840	NP_387193.1			47.5	3.5e-08	1	Sinorhizobium meliloti 1021	inorganic pyrophosphatase
95	152990513	YP_001356235.1			47.2	4.4e-08	1	Nitratiruptor sp. SB155-2	inorganic pyrophosphatase
96	94970994	YP_593042.1			46.9	5.3e-08	1	Acidobacteria bacterium Ellin345	inorganic diphosphatase
97	115448167	NP_001047863.1			46.9	5.3e-08	1	Oryza sativa (japonica cultivar-group)	Os02g0704900
98	206603656		EDZ40136.1		46.9	5.3e-08	1	Leptospirillum sp. Group II '5-way CG'	Inorganic diphosphatase
99	46199902	YP_005569.1			46.8	6e-08	1	Thermus thermophilus HB27	inorganic pyrophosphatase
100	157835753			2PRD	46.8	6e-08	1	Thermus Thermophilus	A Chain A, Crystal Structure Of Inorganic Pyrophosphatase From Thermus Thermophilus
101	118485479		ABK94595.1		46.7	6.2e-08	1	Populus trichocarpa	unknown
102	115481936	NP_001064561.1			46.5	7e-08	1	Oryza sativa (japonica cultivar-group)	Os10g0406100
103	72383680	YP_293035.1			46.4	7.4e-08	1	Prochlorococcus marinus str. NATL2A	inorganic pyrophosphatase
104	70732783	YP_262546.1			46.4	7.5e-08	1	Pseudomonas fluorescens Pf-5	inorganic pyrophosphatase
105	124027743	YP_001013063.1			46.4	7.5e-08	1	Hyperthermus butylicus DSM 5456	inorganic pyrophosphatase
106	57899927				46.4	7.7e-08	1	Oryza sativa Japonica Group	putative soluble inorganic pyrophosphatase
107	67157940	ZP_00419085.1			46.3	8.2e-08	1	Azotobacter vinelandii AvOP	Inorganic diphosphatase
108	146308844	YP_001189309.1			46.2	8.5e-08	1	Pseudomonas mendocina ymp	inorganic pyrophosphatase
109	150398171	YP_001328638.1			46	1e-07	1	Sinorhizobium medicae WSM419	inorganic pyrophosphatase
110	16124303	NP_418867.1			46	1e-07	1	Caulobacter crescentus CB15	inorganic pyrophosphatase
111	195952545	YP_002120835.1			46	1e-07	1	Hydrogenobaculum sp. Y04AAS1	Inorganic diphosphatase
112	26987276	NP_742701.1			46	1e-07	1	Pseudomonas putida KT2440	inorganic pyrophosphatase
113	120611337	YP_971015.1			45.9	1.1e-07	1	Acidovorax avenae subsp. citrulli AAC00-1	inorganic diphosphatase
114	157356680				45.9	1.1e-07	1	Vitis vinifera	unnamed protein product
115	15223288	NP_171613.1			45.9	1.1e-07	1	Arabidopsis thaliana	ATPPA1 (ARABIDOPSIS THALIANA PYROPHOSPHORYLASE 1); inorganic diphosphatase/ pyrophosphatase
116	194696670		ACF82419.1		45.9	1.1e-07	1	Zea mays	unknown
117	52550777		AAU84434.1		45.8	1.1e-07	1	Oryza sativa (japonica cultivar-group)	inorganic pyrophosphatase
118	118372019	XP_001019207.1			45.8	1.2e-07	1	Tetrahymena thermophila SB210	inorganic pyrophosphatase family protein
119	83815780	YP_446109.1			45.7	1.2e-07	1	Salinibacter ruber DSM 13855	inorganic pyrophosphatase
120	118045966	ZP_01514621.1			45.7	1.3e-07	1	Chloroflexus aggregans DSM 9485	Inorganic diphosphatase
121	86609685	YP_478447.1			45.6	1.3e-07	1	Synechococcus sp. JA-2-3B'a(2-13)	inorganic pyrophosphatase
122	114326863	YP_744020.1			45.6	1.4e-07	1	Granulibacter bethesdensis CGDNIH1	inorganic pyrophosphatase
123	148657326	YP_001277531.1			45.6	1.4e-07	1	Roseiflexus sp. RS-1	inorganic diphosphatase
124	87311334	ZP_01093455.1			45.6	1.4e-07	1	Blastopirellula marina DSM 3645	hypothetical protein DSM3645_05984
125	118475514	YP_892356.1			45.5	1.4e-07	1	Campylobacter fetus subsp. fetus 82-40	inorganic pyrophosphatase
126	147856744				45.5	1.4e-07	1	Vitis vinifera	hypothetical protein
127	2500047				45.3	1.6e-07	1	Solanum tuberosum	soluble inorganic pyrophosphatase
128	49473826	YP_031868.1			45.3	1.6e-07	1	Bartonella quintana str. Toulouse	inorganic pyrophosphatase
129	118386721	XP_001026478.1			45.1	1.8e-07	1	Tetrahymena thermophila SB210	inorganic pyrophosphatase family protein
130	87123892	ZP_01079742.1			45.1	1.9e-07	1	Synechococcus sp. RS9917	Inorganic pyrophosphatase
131	119719054	YP_919549.1			45.1	1.9e-07	1	Thermofilum pendens Hrk 5	inorganic diphosphatase
132	168016920	XP_001760996.1			45	2e-07	1	Physcomitrella patens subsp. patens	predicted protein
133	123965810	YP_001010891.1			44.9	2.1e-07	1	Prochlorococcus marinus str. MIT 9515	inorganic pyrophosphatase
134	124516741		EAY58249.1		44.9	2.1e-07	1	Leptospirillum sp. Group II UBA	Inorganic pyrophosphatase
135	168068108	XP_001785935.1			44.9	2.2e-07	1	Physcomitrella patens subsp. patens	predicted protein
136	149928339	ZP_01916580.1			44.9	2.2e-07	1	Limnobacter sp. MED105	inorganic pyrophosphatase
137	110834855	YP_693714.1			44.8	2.3e-07	1	Alcanivorax borkumensis SK2	inorganic diphosphatase
138	167357715	ZP_02292379.1			44.8	2.3e-07	1	Rhizobium leguminosarum bv. trifolii WSM1325	Inorganic diphosphatase
139	118185007		ABK76339.1		44.8	2.4e-07	1	Solanum tuberosum	soluble inorganic pyrophosphatase
140	116254233	YP_770071.1			44.7	2.4e-07	1	Rhizobium leguminosarum bv. viciae 3841	inorganic pyrophosphatase
141	15920741	NP_376410.1			44.7	2.4e-07	1	Sulfolobus tokodaii str. 7	inorganic pyrophosphatase
142	115441255	NP_001044907.1			44.7	2.4e-07	1	Oryza sativa (japonica cultivar-group)	Os01g0866500
143	86359494	YP_471386.1			44.7	2.5e-07	1	Rhizobium etli CFN 42	inorganic pyrophosphatase
144	121604607	YP_981936.1			44.7	2.5e-07	1	Polaromonas naphthalenivorans CJ2	inorganic diphosphatase
145	126465381	YP_001040490.1			44.6	2.6e-07	1	Staphylothermus marinus F1	inorganic pyrophosphatase
146	192362399	YP_001980966.1			44.5	2.8e-07	1	Cellvibrio japonicus Ueda107	inorganic pyrophosphatase
147	163757392	ZP_02164481.1			44.5	2.9e-07	1	Hoeflea phototrophica DFL-43	inorganic pyrophosphatase
148	209551280	YP_002283197.1			44.4	3.1e-07	1	Rhizobium leguminosarum bv. trifolii WSM2304	Inorganic diphosphatase
149	116624618	YP_826774.1			44.4	3.1e-07	1	Solibacter usitatus Ellin6076	inorganic diphosphatase
150	77461217	YP_350724.1			44.4	3.1e-07	1	Pseudomonas fluorescens Pf0-1	inorganic pyrophosphatase
151	157348112				44.3	3.3e-07	1	Vitis vinifera	unnamed protein product
152	134094245	YP_001099320.1			44.2	3.4e-07	1	Herminiimonas arsenicoxydans	inorganic pyrophosphatase (pyrophosphate phospho-hydrolase) (PPase)
153	148241972	YP_001227129.1			44.2	3.5e-07	1	Synechococcus sp. RCC307	inorganic pyrophosphatase
154	84619270				44.1	3.8e-07	1	Papaver rhoeas	soluble inorganic pyrophosphatase
155	85711826	ZP_01042882.1			44	4e-07	1	Idiomarina baltica OS145	inorganic pyrophosphatase
156	15603056	NP_246128.1			43.9	4.3e-07	1	Pasteurella multocida subsp. multocida str. Pm70	inorganic pyrophosphatase
157	196193988		EDX88947.1		43.6	5.3e-07	1	Alcanivorax sp. DG881	inorganic pyrophosphatase
158	91788169	YP_549121.1			43.6	5.5e-07	1	Polaromonas sp. JS666	inorganic diphosphatase
159	70606740	YP_255610.1			43.5	5.8e-07	1	Sulfolobus acidocaldarius DSM 639	inorganic pyrophosphatase
160	124483436				43.4	6.2e-07	1	Herbaspirillum seropedicae	Inorganic pyrophosphatase protein
161	56552403	YP_163242.1			43.3	6.5e-07	1	Zymomonas mobilis subsp. mobilis ZM4	inorganic pyrophosphatase
162	33861068	NP_892629.1			43.3	6.5e-07	1	Prochlorococcus marinus subsp. pastoris str. CCMP1986	inorganic pyrophosphatase
163	3885882		AAC78101.1		43.3	6.6e-07	1	Oryza sativa	inorganic pyrophosphatase
164	153008323	YP_001369538.1			43.2	7e-07	1	Ochrobactrum anthropi ATCC 49188	inorganic pyrophosphatase
165	198282791	YP_002219112.1			43.1	7.7e-07	1	Acidithiobacillus ferrooxidans ATCC 53993	Inorganic diphosphatase
166	17986360	NP_538994.1			42.9	8.5e-07	1	Brucella melitensis 16M	inorganic pyrophosphatase
167	18564757				42.9	9e-07	1	Nostoc sp. PCC 7120	soluble inorganic pyrophosphatase
168	146163257	XP_001011116.2			42.9	9e-07	1	Tetrahymena thermophila SB210	inorganic pyrophosphatase family protein
169	149190573	ZP_01868842.1			42.8	9e-07	1	Vibrio shilonii AK1	inorganic pyrophosphatase
170	113475215	YP_721276.1			42.8	9.1e-07	1	Trichodesmium erythraeum IMS101	inorganic diphosphatase
171	193213966	YP_001995165.1			42.8	9.5e-07	1	Chloroherpeton thalassium ATCC 35110	Inorganic diphosphatase
172	190893762	YP_001980304.1			42.6	1.1e-06	1	Rhizobium etli CIAT 652	pyrophosphate phospho-hydrolase protein
173	157412928	YP_001483794.1			42.6	1.1e-06	1	Prochlorococcus marinus str. MIT 9215	inorganic pyrophosphatase
174	145297831	YP_001140672.1			42.5	1.1e-06	1	Aeromonas salmonicida subsp. salmonicida A449	inorganic pyrophosphatase
175	21542101				42.5	1.2e-06	1	Sulfolobus tokodaii	IPYR_SULTO Inorganic pyrophosphatase (Pyrophosphate phospho-hydrolase) (PPase)
176	50083517	YP_045027.1			42.5	1.2e-06	1	Acinetobacter sp. ADP1	inorganic pyrophosphatase
177	118489670		ABK96636.1		42.4	1.2e-06	1	Populus trichocarpa x Populus deltoides	unknown
178	118484220		ABK93990.1		42.4	1.2e-06	1	Populus trichocarpa	unknown
179	168038586	XP_001771781.1			42.4	1.2e-06	1	Physcomitrella patens subsp. patens	predicted protein
180	33863525	NP_895085.1			42.4	1.2e-06	1	Prochlorococcus marinus str. MIT 9313	inorganic pyrophosphatase
181	124022456	YP_001016763.1			42.4	1.2e-06	1	Prochlorococcus marinus str. MIT 9303	inorganic pyrophosphatase
182	117619370	YP_858020.1			42.4	1.2e-06	1	Aeromonas hydrophila subsp. hydrophila ATCC 7966	inorganic pyrophosphatase
183	49474982	YP_033023.1			42.4	1.2e-06	1	Bartonella henselae str. Houston-1	inorganic pyrophosphatase
184	167644002	YP_001681665.1			42.3	1.3e-06	1	Caulobacter sp. K31	inorganic diphosphatase
185	170750052	YP_001756312.1			42.2	1.4e-06	1	Methylobacterium radiotolerans JCM 2831	inorganic diphosphatase
186	116781190		ABK21997.1		42.1	1.5e-06	1	Picea sitchensis	unknown
187	169632202	YP_001705938.1			42.1	1.6e-06	1	Acinetobacter baumannii SDF	inorganic pyrophosphatase
188	138895824	YP_001126277.1			42	1.6e-06	1	Geobacillus thermodenitrificans NG80-2	pyrophosphatase
189	18075752				42	1.6e-06	1	Helicobacter pylori	inorganic pyrophosphatase
190	30959134		AAO73326.1		42	1.6e-06	1	Helicobacter pylori	inorganic pyrophosphatase
191	167946636	ZP_02533710.1			42	1.6e-06	1	Endoriftia persephone 'Hot96_1+Hot96_2'	inorganic pyrophosphatase
192	15645244	NP_207414.1			42	1.6e-06	1	Helicobacter pylori 26695	inorganic pyrophosphatase
193	157825970	YP_001493690.1			41.9	1.8e-06	1	Rickettsia akari str. Hartford	inorganic pyrophosphatase
194	120556346	YP_960697.1			41.8	1.8e-06	1	Marinobacter aquaeolei VT8	inorganic diphosphatase
195	163867464	YP_001608663.1			41.7	2e-06	1	Bartonella tribocorum CIP 105476	inorganic pyrophosphatase
196	15224134	NP_179415.1			41.6	2.1e-06	1	Arabidopsis thaliana	ATPPA2 (ARABIDOPSIS THALIANA PYROPHOSPHORYLASE 2); inorganic diphosphatase/ pyrophosphatase
197	21595532		AAM66110.1		41.6	2.1e-06	1	Arabidopsis thaliana	putative inorganic pyrophosphatase
198	126664734	ZP_01735718.1			41.6	2.2e-06	1	Marinobacter sp. ELB17	Inorganic pyrophosphatase
199	153008564	YP_001369779.1			41.5	2.2e-06	1	Ochrobactrum anthropi ATCC 49188	inorganic diphosphatase
200	25808597		AAN74425.1		41.5	2.3e-06	1	Helicobacter pylori	inorganic pyrophosphatase
201	15611631	NP_223282.1			41.5	2.3e-06	1	Helicobacter pylori J99	inorganic pyrophosphatase
202	91205512	YP_537867.1			41.5	2.3e-06	1	Rickettsia bellii RML369-C	inorganic pyrophosphatase
203	27364163	NP_759691.1			41.5	2.3e-06	1	Vibrio vulnificus CMCP6	inorganic pyrophosphatase
204	25808579		AAN74416.1		41.5	2.3e-06	1	Helicobacter pylori	inorganic pyrophosphatase
205	82407515			1YGZ	41.4	2.4e-06	1	Helicobacter Pylori	F Chain F, Crystal Structure Of Inorganic Pyrophosphatase From Helicobacter Pylori
206	87240865		ABD32723.1		41.4	2.5e-06	1	Medicago truncatula	Inorganic pyrophosphatase
207	207092758	ZP_03240545.1			41.1	3.1e-06	1	Helicobacter pylori HPKX_438_AG0C1	inorganic pyrophosphatase
208	15614167	NP_242470.1			41.1	3.1e-06	1	Bacillus halodurans C-125	inorganic pyrophosphatase
209	25808505		AAN74379.1		41	3.3e-06	1	Helicobacter pylori	inorganic pyrophosphatase
210	126695876	YP_001090762.1			40.9	3.5e-06	1	Prochlorococcus marinus str. MIT 9301	inorganic pyrophosphatase
211	6752884		AAF27918.1		40.9	3.6e-06	1	Malus x domestica	AF220202_1 soluble inorganic pyrophosphatase
212	152979859	YP_001352836.1			40.8	3.7e-06	1	Janthinobacterium sp. Marseille	inorganic pyrophosphatase
213	123968103	YP_001008961.1			40.8	3.7e-06	1	Prochlorococcus marinus str. AS9601	inorganic pyrophosphatase
214	25808507		AAN74380.1		40.8	3.8e-06	1	Helicobacter pylori	inorganic pyrophosphatase
215	91228593	ZP_01262512.1			40.8	3.8e-06	1	Vibrio alginolyticus 12G01	inorganic pyrophosphatase
216	194246723	YP_002004362.1			40.7	3.9e-06	1	Candidatus Phytoplasma mali	Inorganic pyrophosphatase
217	16348				40.7	3.9e-06	1	Arabidopsis thaliana	inorganic pyrophosphatase
218	90411964	ZP_01219972.1			40.7	4.1e-06	1	Photobacterium profundum 3TCK	inorganic pyrophosphatase
219	167749667	ZP_02421794.1			40.7	4.1e-06	1	Eubacterium siraeum DSM 15702	hypothetical protein EUBSIR_00625
220	78778897	YP_397009.1			40.7	4.1e-06	1	Prochlorococcus marinus str. MIT 9312	inorganic pyrophosphatase
221	30959128		AAO73323.1		40.6	4.2e-06	1	Helicobacter pylori	inorganic pyrophosphatase
222	168059949	XP_001781962.1			40.6	4.2e-06	1	Physcomitrella patens subsp. patens	predicted protein
223	54307597	YP_128617.1			40.6	4.3e-06	1	Photobacterium profundum SS9	inorganic pyrophosphatase
224	78188422	YP_378760.1			40.6	4.3e-06	1	Chlorobium chlorochromatii CaD3	inorganic pyrophosphatase
225	118431557	NP_148101.2			40.5	4.5e-06	1	Aeropyrum pernix K1	inorganic pyrophosphatase
226	77977606	ZP_00833050.1			40.4	4.8e-06	1	Yersinia intermedia ATCC 29909	COG0221: Inorganic pyrophosphatase
227	188535057	YP_001908854.1			40.4	4.8e-06	1	Erwinia tasmaniensis	Inorganic pyrophosphatase (Pyrophosphate phospho-hydrolase)
228	160900311	YP_001565893.1			40.4	4.9e-06	1	Delftia acidovorans SPH-1	inorganic diphosphatase
229	170718606	YP_001783807.1			40.3	5.1e-06	1	Haemophilus somnus 2336	inorganic diphosphatase
230	77958766	ZP_00822794.1			40.3	5.3e-06	1	Yersinia bercovieri ATCC 43970	COG0221: Inorganic pyrophosphatase
231	121594126	YP_986022.1			40.3	5.4e-06	1	Acidovorax sp. JS42	inorganic diphosphatase
232	198261878		EDY86163.1		40.3	5.4e-06	1	gamma proteobacterium HTCC5015	inorganic diphosphatase
233	50122514	YP_051681.1			40.2	5.7e-06	1	Pectobacterium atrosepticum SCRI1043	inorganic pyrophosphatase
234	145520993	XP_001446352.1			40.2	5.8e-06	1	Paramecium tetraurelia strain d4-2	hypothetical protein GSPATT00001997001
235	16123667	NP_406980.1			40.1	6e-06	1	Yersinia pestis CO92	inorganic pyrophosphatase
236	18075748				40.1	6e-06	1	Helicobacter pylori	inorganic pyrophosphatase
237	78185230	YP_377665.1			40.1	6.2e-06	1	Synechococcus sp. CC9902	inorganic diphosphatase
238	4033417		AAC50012.1		40.1	6.2e-06	1	Hordeum vulgare var. distichum	soluble inorganic pyrophosphatase
239	25808617		AAN74435.1		40	6.3e-06	1	Helicobacter pylori	inorganic pyrophosphatase
240	77961844	ZP_00825673.1			40	6.5e-06	1	Yersinia mollaretii ATCC 43969	COG0221: Inorganic pyrophosphatase
241	26251130	NP_757170.1			40	6.6e-06	1	Escherichia coli CFT073	inorganic pyrophosphatase
242	156932452	YP_001436368.1			39.9	6.8e-06	1	Enterobacter sakazakii ATCC BAA-894	inorganic pyrophosphatase
243	171323502	ZP_02912022.1			39.9	6.9e-06	1	Geobacillus sp. WCH70	Inorganic diphosphatase
244	73748212	YP_307451.1			39.9	7.1e-06	1	Dehalococcoides sp. CBDB1	inorganic pyrophosphatase
245	147668994	YP_001213812.1			39.9	7.1e-06	1	Dehalococcoides sp. BAV1	inorganic diphosphatase
246	110639481	YP_679690.1			39.9	7.1e-06	1	Cytophaga hutchinsonii ATCC 33406	inorganic pyrophosphatase
247	25808509		AAN74381.1		39.8	7.3e-06	1	Helicobacter pylori	inorganic pyrophosphatase
248	78485837	YP_391762.1			39.8	7.4e-06	1	Thiomicrospira crunogena XCL-2	inorganic diphosphatase
249	13473502	NP_105069.1			39.8	7.4e-06	1	Mesorhizobium loti MAFF303099	inorganic pyrophosphatase
250	88799441	ZP_01115018.1			39.8	7.5e-06	1	Reinekea sp. MED297	inorganic pyrophosphatase
251	15838762	NP_299450.1			39.7	7.7e-06	1	Xylella fastidiosa 9a5c	inorganic pyrophosphatase
252	25808593		AAN74423.1		39.7	7.8e-06	1	Helicobacter pylori	inorganic pyrophosphatase
253	71898473	ZP_00680645.1			39.7	8e-06	1	Xylella fastidiosa Ann-1	Inorganic diphosphatase
254	29839375		AAM06052.1		39.7	8.2e-06	1	Methanosarcina acetivorans C2A	inorganic pyrophosphatase
255	163812493	ZP_02204164.1			39.6	8.5e-06	1	Dehalococcoides sp. VS	Inorganic diphosphatase
256	145529678	XP_001450622.1			39.6	8.8e-06	1	Paramecium tetraurelia strain d4-2	hypothetical protein GSPATT00017569001
257	170766732	ZP_02901185.1			39.5	9e-06	1	Escherichia albertii TW07627	inorganic diphosphatase
258	161484935	NP_617572.2			39.5	9e-06	1	Methanosarcina acetivorans C2A	inorganic pyrophosphatase
259	103488533	YP_618094.1			39.5	9e-06	1	Sphingopyxis alaskensis RB2256	inorganic diphosphatase
260	56420781	YP_148099.1			39.5	9.2e-06	1	Geobacillus kaustophilus HTA426	inorganic pyrophosphatase (pyrophosphate phospho-hydrolase)
261	3913939				39.5	9.2e-06	1	Bacillus stearothermophilus	IPYR_BACST Inorganic pyrophosphatase (Pyrophosphate phospho-hydrolase) (PPase)
262	2059312				39.5	9.2e-06	1	Geobacillus stearothermophilus	Pyrophosphatase
263	15231849	NP_190930.1			39.5	9.4e-06	1	Arabidopsis thaliana	ATPPA4 (ARABIDOPSIS THALIANA PYROPHOSPHORYLASE 4); inorganic diphosphatase/ pyrophosphatase
264	149194557	ZP_01871653.1			39.5	9.4e-06	1	Caminibacter mediatlanticus TB-2	inorganic pyrophosphatase
265	118483169		ABK93489.1		39.4	9.6e-06	1	Populus trichocarpa	unknown
266	82703212	YP_412778.1			39.4	9.6e-06	1	Nitrosospira multiformis ATCC 25196	inorganic diphosphatase
267	25808545		AAN74399.1		39.4	9.6e-06	1	Helicobacter pylori	inorganic pyrophosphatase
268	2781250			1MJW	39.4	9.6e-06	1	Engeeniered	B Chain B, Structure Of Inorganic Pyrophosphatase Mutant D42n
269	152978203	YP_001343832.1			39.4	9.6e-06	1	Actinobacillus succinogenes 130Z	inorganic pyrophosphatase
270	67004887		AAY61813.1		39.4	9.6e-06	1	Rickettsia felis URRWXCal2	Inorganic pyrophosphatase
271	162022121	YP_246978.2			39.4	9.6e-06	1	Rickettsia felis URRWXCal2	inorganic pyrophosphatase
272	42522167	NP_967547.1			39.4	9.9e-06	1	Bdellovibrio bacteriovorus HD100	hypothetical protein Bd0571
273	56461363	YP_156644.1			39.3	1e-05	1	Idiomarina loihiensis L2TR	inorganic pyrophosphatase
274	2781252			1MJX	39.3	1.1e-05	1	Engeeniered	B Chain B, Structure Of Inorganic Pyrophosphatase Mutant D65n
275	197294646	YP_001799187.1			39.3	1.1e-05	1	Candidatus Phytoplasma australiense	Inorganic pyrophosphatase
276	28871747	NP_794366.1			39.2	1.1e-05	1	Pseudomonas syringae pv. tomato str. DC3000	inorganic pyrophosphatase
277	14010721	NP_114207.1			39.2	1.1e-05	1	Pseudomonas syringae pv. maculicola	hypothetical protein pFKN_p16
278	194097937	YP_002000983.1			39.2	1.1e-05	1	Neisseria gonorrhoeae NCCP11945	inorganic pyrophosphatase
279	59800676	YP_207388.1			39.2	1.1e-05	1	Neisseria gonorrhoeae FA 1090	inorganic pyrophosphatase
280	157831975			1MJZ	39.2	1.1e-05	1	Engeeniered	A Chain A, Structure Of Inorganic Pyrophosphatase Mutant D97n
281	46201187	ZP_00208006.1			39.2	1.1e-05	1	Magnetospirillum magnetotacticum MS-1	COG0221: Inorganic pyrophosphatase
282	148238960	YP_001224347.1			39.1	1.2e-05	1	Synechococcus sp. WH 7803	inorganic pyrophosphatase
283	25808527		AAN74390.1		39.1	1.2e-05	1	Helicobacter pylori	inorganic pyrophosphatase
284	15804817	NP_290858.1			39	1.3e-05	1	Escherichia coli O157:H7 EDL933	inorganic pyrophosphatase
285	1943414			2EIP	39	1.3e-05	1	Escherichia Coli	A Chain A, Recombinant Inorganic Pyrophosphatase From Escherichia Coli
286	189096044			2UXS	39	1.3e-05	1	Mycobacterium Tuberculosis	C Chain C, 2.7a Crystal Structure Of Inorganic Pyrophosphatase (Rv3628) From Mycobacterium Tuberculosis At Ph 7.5
287	30959126		AAO73322.1		39	1.3e-05	1	Helicobacter pylori	inorganic pyrophosphatase
288	121634433	YP_974678.1			39	1.3e-05	1	Neisseria meningitidis FAM18	inorganic pyrophosphatase
289	15676541	NP_273684.1			39	1.3e-05	1	Neisseria meningitidis MC58	inorganic pyrophosphatase
290	197106907	YP_002132284.1			39	1.3e-05	1	Phenylobacterium zucineum HLK1	inorganic pyrophosphatase
291	15642540	NP_232173.1			38.9	1.4e-05	1	Vibrio cholerae O1 biovar eltor str. N16961	inorganic pyrophosphatase
292	156451261	ZP_02057638.1			38.8	1.5e-05	1	Methylobacterium chloromethanicum CM4	Inorganic diphosphatase
293	83313585	YP_423849.1			38.8	1.5e-05	1	Magnetospirillum magneticum AMB-1	inorganic pyrophosphatase
294	85058333	YP_454035.1			38.7	1.6e-05	1	Sodalis glossinidius str. 'morsitans'	inorganic pyrophosphatase
295	149376830	ZP_01894586.1			38.6	1.7e-05	1	Marinobacter algicola DG893	inorganic diphosphatase
296	21232743	NP_638660.1			38.5	1.8e-05	1	Xanthomonas campestris pv. campestris str. ATCC 33913	inorganic pyrophosphatase
297	157368709	YP_001476698.1			38.5	1.8e-05	1	Serratia proteamaculans 568	inorganic pyrophosphatase
298	47775656				38.4	1.9e-05	1	Arachis hypogaea	putative inorganic pyrophosphatase
299	114319767	YP_741450.1			38.4	2e-05	1	Alkalilimnicola ehrlichei MLHE-1	inorganic diphosphatase
300	28897085	NP_796690.1			38.3	2e-05	1	Vibrio parahaemolyticus RIMD 2210633	inorganic pyrophosphatase
301	25808531		AAN74392.1		38.3	2.1e-05	1	Helicobacter pylori	inorganic pyrophosphatase
302	15384250		AAK96211.1		38.3	2.1e-05	1	Helicobacter pylori	AF405549_1 inorganic pyrophosphatase
303	88807671	ZP_01123183.1			38.3	2.1e-05	1	Synechococcus sp. WH 7805	Inorganic pyrophosphatase
304	25808523		AAN74388.1		38.3	2.2e-05	1	Helicobacter pylori	inorganic pyrophosphatase
305	152997230	YP_001342065.1			38.3	2.2e-05	1	Marinomonas sp. MWYL1	inorganic diphosphatase
306	32034233	ZP_00134444.1			38.2	2.2e-05	1	Actinobacillus pleuropneumoniae serovar 1 str. 4074	COG0221: Inorganic pyrophosphatase
307	148652778	YP_001279871.1			38.2	2.3e-05	1	Psychrobacter sp. PRwf-1	inorganic diphosphatase
308	33151420	NP_872773.1			38.2	2.3e-05	1	Haemophilus ducreyi 35000HP	inorganic pyrophosphatase
309	110667200	YP_657011.1			38.2	2.3e-05	1	Haloquadratum walsbyi DSM 16790	inorganic pyrophosphatase
310	15793821	NP_283643.1			38.1	2.5e-05	1	Neisseria meningitidis Z2491	inorganic pyrophosphatase
311	25808605		AAN74429.1		38.1	2.5e-05	1	Helicobacter pylori	inorganic pyrophosphatase
312	154484185	ZP_02026633.1			38	2.5e-05	1	Eubacterium ventriosum ATCC 27560	hypothetical protein EUBVEN_01896
313	86988954				38	2.5e-05	1	Pseudomonas sp. 7197	inorganic pyrophosphatase
314	20905923		AAM31137.1		38	2.6e-05	1	Methanosarcina mazei Go1	Inorganic pyrophosphatase
315	154498383	ZP_02036761.1			37.9	2.7e-05	1	Bacteroides capillosus ATCC 29799	hypothetical protein BACCAP_02372
316	190151255	YP_001969780.1			37.9	2.8e-05	1	Actinobacillus pleuropneumoniae serovar 7 str. AP76	Inorganic pyrophosphatase
317	21244167	NP_643749.1			37.9	2.9e-05	1	Xanthomonas axonopodis pv. citri str. 306	inorganic pyrophosphatase
318	166713318	ZP_02244525.1			37.8	3e-05	1	Xanthomonas oryzae pv. oryzicola BLS256	inorganic pyrophosphatase
319	25808537		AAN74395.1		37.7	3.1e-05	1	Helicobacter pylori	inorganic pyrophosphatase
320	188527530	YP_001910217.1			37.7	3.2e-05	1	Helicobacter pylori Shi470	inorganic pyrophosphatase
321	194367090	YP_002029700.1			37.6	3.3e-05	1	Stenotrophomonas maltophilia R551-3	Inorganic diphosphatase
322	119477392	ZP_01617583.1			37.6	3.3e-05	1	marine gamma proteobacterium HTCC2143	inorganic pyrophosphatase
323	15789550	NP_279374.1			37.6	3.3e-05	1	Halobacterium sp. NRC-1	inorganic pyrophosphatase
324	58580575	YP_199591.1			37.6	3.5e-05	1	Xanthomonas oryzae pv. oryzae KACC10331	inorganic pyrophosphatase
325	93005911	YP_580348.1			37.6	3.5e-05	1	Psychrobacter cryohalolentis K5	inorganic diphosphatase
326	124009789	ZP_01694458.1			37.5	3.6e-05	1	Microscilla marina ATCC 23134	inorganic pyrophosphatase
327	71276298	ZP_00652576.1			37.5	3.6e-05	1	Xylella fastidiosa Dixon	Inorganic diphosphatase
328	183600343	ZP_02961836.1			37.5	3.8e-05	1	Providencia stuartii ATCC 25827	hypothetical protein PROSTU_03906
329	90023004	YP_528831.1			37.4	3.8e-05	1	Saccharophagus degradans 2-40	inorganic diphosphatase
330	91776592	YP_546348.1			37.4	3.9e-05	1	Methylobacillus flagellatus KT	inorganic diphosphatase
331	94496663	ZP_01303239.1			37.3	4.2e-05	1	Sphingomonas sp. SKA58	Inorganic diphosphatase
332	189346323	YP_001942852.1			37.3	4.2e-05	1	Chlorobium limicola DSM 245	Inorganic diphosphatase
333	13432028				37.3	4.3e-05	1	Bacillus PS3	IPYR_BACP3 Inorganic pyrophosphatase (Pyrophosphate phospho-hydrolase) (PPase)
334	206576202	YP_002240819.1			37.2	4.4e-05	1	Klebsiella pneumoniae 342	inorganic diphosphatase
335	150024444	YP_001295270.1			37.2	4.4e-05	1	Flavobacterium psychrophilum JIP02/86	inorganic diphosphatase
336	119773736	YP_926476.1			37.1	5e-05	1	Shewanella amazonensis SB2B	inorganic pyrophosphatase
337	57234858	YP_181113.1			37	5.2e-05	1	Dehalococcoides ethenogenes 195	inorganic pyrophosphatase
338	25808539		AAN74396.1		37	5.2e-05	1	Helicobacter pylori	inorganic pyrophosphatase
339	25808561		AAN74407.1		36.9	5.5e-05	1	Helicobacter pylori	inorganic pyrophosphatase
340	206578848	YP_002238335.1			36.9	5.6e-05	1	Klebsiella pneumoniae 342	inorganic diphosphatase
341	78212245	YP_381024.1			36.9	5.7e-05	1	Synechococcus sp. CC9605	inorganic diphosphatase
342	118053173	ZP_01521718.1			36.9	5.7e-05	1	Comamonas testosteroni KF-1	Inorganic pyrophosphatase
343	114798033	YP_758750.1			36.8	5.9e-05	1	Hyphomonas neptunium ATCC 15444	inorganic pyrophosphatase
344	153895360	ZP_02015942.1			36.8	6.1e-05	1	Halorubrum lacusprofundi ATCC 49239	Inorganic diphosphatase
345	169334183	ZP_02861376.1			36.7	6.3e-05	1	Anaerofustis stercorihominis DSM 17244	hypothetical protein ANASTE_00579
346	114793440			2AU7	36.7	6.3e-05	1	Escherichia Coli	A Chain A, The R43q Active Site Variant Of E.Coli Inorganic Pyrophosphatase
347	110004426				36.7	6.3e-05	1	Spiroplasma citri	probable inorganic pyrophosphatase protein
348	15234191	NP_192057.1			36.7	6.4e-05	1	Arabidopsis thaliana	ATPPA5 (ARABIDOPSIS THALIANA PYROPHOSPHORYLASE 5); inorganic diphosphatase/ pyrophosphatase
349	124267307	YP_001021311.1			36.6	6.7e-05	1	Methylibium petroleiphilum PM1	inorganic diphosphatase
350	116075303	ZP_01472563.1			36.6	6.8e-05	1	Synechococcus sp. RS9916	Inorganic pyrophosphatase
351	197287208	YP_002153080.1			36.6	6.8e-05	1	Proteus mirabilis HI4320	inorganic pyrophosphatase
352	2781254			1MJY	36.6	6.9e-05	1	Engeeniered	B Chain B, Structure Of Inorganic Pyrophosphatase Mutant D70n
353	25808549		AAN74401.1		36.6	7.1e-05	1	Helicobacter pylori	inorganic pyrophosphatase
354	2554846			1OBW	36.5	7.2e-05	1	Escherichia Coli	A Chain A, X-Ray Crystallographic Studies Of Recombinant Inorganic Pyrophosphatase From Escherichia Coli
355	190575748	YP_001973593.1			36.5	7.3e-05	1	Stenotrophomonas maltophilia K279a	putative inorganic pyrophosphatase
356	157147800	YP_001455119.1			36.5	7.4e-05	1	Citrobacter koseri ATCC BAA-895	inorganic pyrophosphatase
357	113461654	YP_719723.1			36.5	7.4e-05	1	Haemophilus somnus 129PT	inorganic pyrophosphatase
358	149185456	ZP_01863772.1			36.4	7.7e-05	1	Erythrobacter sp. SD-21	inorganic pyrophosphatase
359	171463823	YP_001797936.1			36.4	7.7e-05	1	Polynucleobacter necessarius STIR1	inorganic diphosphatase
360	116072892	ZP_01470157.1			36.4	7.9e-05	1	Synechococcus sp. BL107	Inorganic diphosphatase
361	163802643	ZP_02196534.1			36.4	8e-05	1	Vibrio campbellii AND4	inorganic pyrophosphatase
362	15899143	NP_343748.1			36.3	8.2e-05	1	Sulfolobus solfataricus P2	inorganic pyrophosphatase
363	25808567		AAN74410.1		36.3	8.3e-05	1	Helicobacter pylori	inorganic pyrophosphatase
364	55379869	YP_137719.1			36.3	8.5e-05	1	Haloarcula marismortui ATCC 43049	inorganic pyrophosphatase
365	25808517		AAN74385.1		36.3	8.5e-05	1	Helicobacter pylori	inorganic pyrophosphatase
366	71906924	YP_284511.1			36.2	8.8e-05	1	Dechloromonas aromatica RCB	inorganic pyrophosphatase
367	146310076	YP_001175150.1			36.2	9.3e-05	1	Enterobacter sp. 638	inorganic pyrophosphatase
368	37528370	NP_931715.1			36.2	9.3e-05	1	Photorhabdus luminescens subsp. laumondii TTO1	inorganic pyrophosphatase
369	16763234	NP_458851.1			36.1	9.5e-05	1	Salmonella enterica subsp. enterica serovar Typhi str. CT18	inorganic pyrophosphatase
370	152973093	YP_001338239.1			36.1	9.9e-05	1	Klebsiella pneumoniae subsp. pneumoniae MGH 78578	inorganic pyrophosphatase
371	34558091	NP_907906.1			36.1	9.9e-05	1	Wolinella succinogenes DSM 1740	inorganic pyrophosphatase
372	71065853	YP_264580.1			36.1	0.0001	1	Psychrobacter arcticus 273-4	inorganic pyrophosphatase
373	25808595		AAN74424.1		36	0.0001	1	Helicobacter pylori	inorganic pyrophosphatase
374	126647798	ZP_01720303.1			36	0.0001	1	Algoriphagus sp. PR1	inorganic pyrophosphatase
375	51473768	YP_067525.1			36	0.00011	1	Rickettsia typhi str. Wilmington	inorganic pyrophosphatase
376	149177456	ZP_01856060.1			35.9	0.00011	1	Planctomyces maris DSM 8797	Inorganic diphosphatase
377	66360131			1SXV	35.8	0.00012	1	Mycobacterium Tuberculosis	A Chain A, 1.3a Crystal Structure Of Rv3628, Mycobacterium Tuberculosis Inorganic Pyrophosphatase (Ppase) At Ph5.0
378	161505081	YP_001572193.1			35.8	0.00012	1	Salmonella enterica subsp. arizonae serovar 62:z4,z23:--	inorganic pyrophosphatase
379	157164858	YP_001467184.1			35.7	0.00013	1	Campylobacter concisus 13826	inorganic diphosphatase
380	157828755	YP_001494997.1			35.7	0.00013	1	Rickettsia rickettsii str. 'Sheila Smith'	inorganic pyrophosphatase
381	113955545	YP_731221.1			35.7	0.00013	1	Synechococcus sp. CC9311	inorganic pyrophosphatase
382	15892820	NP_360534.1			35.6	0.00014	1	Rickettsia conorii str. Malish 7	inorganic pyrophosphatase
383	197749594	YP_002173125.1			35.6	0.00014	1	Mannheimia haemolytica PHL213	inorganic diphosphatase
384	167472028	ZP_02336732.1			35.6	0.00014	1	Rickettsia africae ESF-5	inorganic pyrophosphatase
385	25808535		AAN74394.1		35.6	0.00014	1	Helicobacter pylori	inorganic pyrophosphatase
386	90421090	ZP_01228993.1			35.5	0.00014	1	Aurantimonas sp. SI85-9A1	inorganic pyrophosphatase
387	119356998	YP_911642.1			35.5	0.00015	1	Chlorobium phaeobacteroides DSM 266	inorganic diphosphatase
388	167855921	ZP_02478670.1			35.4	0.00015	1	Haemophilus parasuis 29755	Inorganic pyrophosphatase
389	21593570		AAM65537.1		35.4	0.00016	1	Arabidopsis thaliana	inorganic pyrophosphatase-like protein
390	25808565		AAN74409.1		35.3	0.00017	1	Helicobacter pylori	inorganic pyrophosphatase
391	157964729	YP_001499553.1			35.3	0.00017	1	Rickettsia massiliae MTU5	inorganic pyrophosphatase
392	110635559	YP_675767.1			35.2	0.00018	1	Mesorhizobium sp. BNC1	inorganic pyrophosphatase
393	194336644	YP_002018438.1			35.1	0.0002	1	Pelodictyon phaeoclathratiforme BU-1	Inorganic diphosphatase
394	33866301	NP_897860.1			35	0.0002	1	Synechococcus sp. WH 8102	inorganic pyrophosphatase
395	30065484	NP_839655.1			35	0.00021	1	Shigella flexneri 2a str. 2457T	inorganic pyrophosphatase
396	89075541	ZP_01161946.1			34.9	0.00022	1	Photobacterium sp. SKA34	inorganic pyrophosphatase
397	109896471	YP_659726.1			34.9	0.00023	1	Pseudoalteromonas atlantica T6c	inorganic diphosphatase
398	28493121	NP_787282.1			34.8	0.00024	1	Tropheryma whipplei str. Twist	inorganic pyrophosphatase
399	154173963	YP_001407894.1			34.8	0.00025	1	Campylobacter curvus 525.92	inorganic diphosphatase
400	112489696			1WCF	34.7	0.00026	1	Mycobacterium Tuberculosis	A Chain A, 1.54 A Crystal Structure Of Rv3628, Mycobacterium Tuberculosis Inorganic Pyrophosphatase (Ppase) At Ph7.0
401	146329055	YP_001209125.1			34.7	0.00026	1	Dichelobacter nodosus VCS1703A	inorganic pyrophosphatase
402	156973105	YP_001444012.1			34.6	0.00027	1	Vibrio harveyi ATCC BAA-1116	inorganic pyrophosphatase
403	153834397	ZP_01987064.1			34.6	0.00027	1	Vibrio harveyi HY01	inorganic pyrophosphatase
404	160872022	ZP_02062154.1			34.5	0.0003	1	Rickettsiella grylli	inorganic diphosphatase
405	29653966	NP_819658.1			34.4	0.0003	1	Coxiella burnetii RSA 493	inorganic diphosphatase
406	76803224	YP_331319.1			34.3	0.00033	1	Natronomonas pharaonis DSM 2160	inorganic pyrophosphatase
407	51891476	YP_074167.1			34.3	0.00033	1	Symbiobacterium thermophilum IAM 14863	inorganic pyrophosphatase
408	110597381	ZP_01385668.1			34.3	0.00033	1	Chlorobium ferrooxidans DSM 13031	Inorganic diphosphatase
409	188581289	YP_001924734.1			34.3	0.00035	1	Methylobacterium populi BJ001	Inorganic diphosphatase
410	92114402	YP_574330.1			34.2	0.00035	1	Chromohalobacter salexigens DSM 3043	inorganic diphosphatase
411	186476924	YP_001858394.1			34.2	0.00037	1	Burkholderia phymatum STM815	inorganic diphosphatase
412	118592353	ZP_01549745.1			34.1	0.00039	1	Stappia aggregata IAM 12614	inorganic pyrophosphatase
413	33593516	NP_881160.1			33.9	0.00044	1	Bordetella pertussis Tohama I	inorganic pyrophosphatase
414	33597226	NP_884869.1			33.8	0.00048	1	Bordetella parapertussis 12822	inorganic pyrophosphatase
415	85709579	ZP_01040644.1			33.8	0.00048	1	Erythrobacter sp. NAP1	inorganic pyrophosphatase
416	90416200	ZP_01224132.1			33.8	0.00048	1	marine gamma proteobacterium HTCC2207	inorganic pyrophosphatase
417	157803564	YP_001492113.1			33.7	0.0005	1	Rickettsia canadensis str. McKiel	inorganic pyrophosphatase
418	28572615	NP_789395.1			33.7	0.00052	1	Tropheryma whipplei TW08/27	inorganic pyrophosphatase
419	52426276	YP_089413.1			33.5	0.00058	1	Mannheimia succiniciproducens MBEL55E	inorganic pyrophosphatase
420	189096264			3D53	33.5	0.00059	1	Rickettsia Prowazekii	L Chain L, 2.2 A Crystal Structure Of Inorganic Pyrophosphatase From Rickettsia Prowazekii (P21 Form)
421	15604440	NP_220958.1			33.5	0.00059	1	Rickettsia prowazekii str. Madrid E	inorganic pyrophosphatase
422	27375659	NP_767188.1			33.5	0.00059	1	Bradyrhizobium japonicum USDA 110	inorganic pyrophosphatase
423	161725020				33.3	0.00066	1	Thermoproteus tenax	inorganic pyrophosphatase
424	42560943	NP_975394.1			33.3	0.00067	1	Mycoplasma mycoides subsp. mycoides SC str. PG1	inorganic pyrophosphatase
425	16272094	NP_438296.1			33.3	0.00069	1	Haemophilus influenzae Rd KW20	inorganic pyrophosphatase
426	109947391	YP_664619.1			33.2	0.00074	1	Helicobacter acinonychis str. Sheeba	hypothetical protein Hac_0836
427	71891879	YP_277609.1			33.1	0.00077	1	Candidatus Blochmannia pennsylvanicus str. BPEN	inorganic pyrophosphatase
428	145588870	YP_001155467.1			32.9	0.0009	1	Polynucleobacter sp. QLW-P1DMWA-1	inorganic diphosphatase
429	2706450				32.8	0.00094	1	Solanum tuberosum	magnesium dependent soluble inorganic pyrophosphatase
430	91975176	YP_567835.1			32.8	0.00094	1	Rhodopseudomonas palustris BisB5	inorganic pyrophosphatase
431	153815297	ZP_01967965.1			32.7	0.001	1	Ruminococcus torques ATCC 27756	hypothetical protein RUMTOR_01531
432	114568854	YP_755534.1			32.4	0.0012	1	Maricaulis maris MCS10	inorganic diphosphatase
433	171185208	YP_001794127.1			32.4	0.0013	1	Thermoproteus neutrophilus V24Sta	inorganic diphosphatase
434	94677023	YP_589035.1			32.4	0.0013	1	Baumannia cicadellinicola str. Hc (Homalodisca coagulata)	inorganic pyrophosphatase
435	148555447	YP_001263029.1			32.3	0.0013	1	Sphingomonas wittichii RW1	inorganic diphosphatase
436	197627044		EDY39603.1		32.3	0.0013	1	Cyanobium sp. PCC 7001	inorganic diphosphatase
437	188159384	ZP_02998746.1			32.3	0.0014	1	Mycoplasma mycoides subsp. mycoides LC str. GM12	inorganic pyrophosphatase
438	83319598	YP_424550.1			32.3	0.0014	1	Mycoplasma capricolum subsp. capricolum ATCC 27343	inorganic pyrophosphatase
439	78187139	YP_375182.1			32.1	0.0016	1	Pelodictyon luteolum DSM 273	inorganic diphosphatase
440	89891593	ZP_01203097.1			32.1	0.0016	1	Flavobacteria bacterium BBFL7	inorganic pyrophosphatase
441	123497936	XP_001327291.1			31.9	0.0018	1	Trichomonas vaginalis G3	inorganic pyrophosphatase family protein
442	163856380	YP_001630678.1			31.7	0.002	1	Bordetella petrii DSM 12804	hypothetical protein Bpet2069
443	148927677	ZP_01811129.1			31.7	0.002	1	candidate division TM7 genomosp. GTL1	Inorganic diphosphatase
444	83591486	YP_425238.1			31.3	0.0027	1	Rhodospirillum rubrum ATCC 11170	inorganic diphosphatase
445	89900266	YP_522737.1			31.3	0.0027	1	Rhodoferax ferrireducens T118	inorganic diphosphatase
446	24216739	NP_714220.1			31.3	0.0028	1	Leptospira interrogans serovar Lai str. 56601	soluble inorganic pyrophosphatase
447	42630430	ZP_00155970.1			31.2	0.0029	1	Haemophilus influenzae R2866	COG0221: Inorganic pyrophosphatase
448	170691916	ZP_02883080.1			31.1	0.003	1	Burkholderia graminis C4D1M	Inorganic diphosphatase
449	146299238	YP_001193829.1			31.1	0.003	1	Flavobacterium johnsoniae UW101	inorganic diphosphatase
450	167769360	ZP_02441413.1			31.1	0.0032	1	Anaerotruncus colihominis DSM 17241	hypothetical protein ANACOL_00686
451	161485675	NP_633465.2			31.1	0.0032	1	Methanosarcina mazei Go1	inorganic pyrophosphatase
452	87198317	YP_495574.1			31	0.0034	1	Novosphingobium aromaticivorans DSM 12444	inorganic diphosphatase
453	2570501		AAB82136.1		30.8	0.0037	1	Oryza sativa	inorganic pyrophosphatase
454	86149814	ZP_01068043.1			30.8	0.0039	1	Campylobacter jejuni subsp. jejuni CF93-6	inorganic pyrophosphatase
455	86747233	YP_483729.1			30.6	0.0043	1	Rhodopseudomonas palustris HaA2	inorganic pyrophosphatase
456	86151714	ZP_01069928.1			30.6	0.0045	1	Campylobacter jejuni subsp. jejuni 260.94	inorganic pyrophosphatase
457	115522074	YP_778985.1			30.5	0.0047	1	Rhodopseudomonas palustris BisA53	inorganic pyrophosphatase
458	53802646	YP_112651.1			30.4	0.005	1	Methylococcus capsulatus str. Bath	inorganic pyrophosphatase
459	145219835	YP_001130544.1			30.3	0.0055	1	Prosthecochloris vibrioformis DSM 265	inorganic diphosphatase
460	57236951	YP_178752.1			30.2	0.0057	1	Campylobacter jejuni RM1221	inorganic pyrophosphatase
461	73671140	YP_307155.1			30.1	0.0064	1	Methanosarcina barkeri str. Fusaro	inorganic pyrophosphatase
462	15791998	NP_281821.1			30	0.0066	1	Campylobacter jejuni subsp. jejuni NCTC 11168	inorganic pyrophosphatase
463	170740882	YP_001769537.1			29.9	0.0069	1	Methylobacterium sp. 4-46	inorganic diphosphatase
464	148251884	YP_001236469.1			29.9	0.0071	1	Bradyrhizobium sp. BTAi1	inorganic pyrophosphatase
465	146337435	YP_001202483.1			29.6	0.0087	1	Bradyrhizobium sp. ORS278	inorganic pyrophosphatase
466	91782431	YP_557637.1			29.5	0.0091	1	Burkholderia xenovorans LB400	inorganic pyrophosphatase
467	57167664	ZP_00366804.1			29.5	0.0094	1	Campylobacter coli RM2228	inorganic pyrophosphatase
468	152970404	YP_001335513.1			29.5	0.0095	1	Klebsiella pneumoniae subsp. pneumoniae MGH 78578	inorganic pyrophosphatase
469	161524054	YP_001579066.1			29.3	0.011	1	Burkholderia multivorans ATCC 17616	inorganic pyrophosphatase
470	183985096	YP_001853387.1			29.1	0.012	1	Mycobacterium marinum M	inorganic pyrophosphatase Ppa
471	190573803	YP_001971648.1			29.1	0.012	1	Stenotrophomonas maltophilia K279a	putative inorganic pyrophosphatase
472	39938631	NP_950397.1			29.1	0.013	1	Onion yellows phytoplasma OY-M	inorganic pyrophosphatase
473	75674682	YP_317103.1			29.1	0.013	1	Nitrobacter winogradskyi Nb-255	inorganic pyrophosphatase
474	144898489				29	0.013	1	Magnetospirillum gryphiswaldense MSR-1	inorganic pyrophosphatase
475	50365361	YP_053786.1			29	0.013	1	Mesoplasma florum L1	inorganic pyrophosphatase
476	148244498	YP_001219192.1			29	0.014	1	Candidatus Vesicomyosocius okutanii HA	inorganic pyrophosphatase
477	189218463	YP_001939104.1			28.9	0.014	1	Methylokorus infernorum V4	Inorganic pyrophosphatase
478	27904587	NP_777713.1			28.9	0.014	1	Buchnera aphidicola str. Bp (Baizongia pistaciae)	inorganic pyrophosphatase
479	85375678	YP_459740.1			28.8	0.015	1	Erythrobacter litoralis HTCC2594	inorganic pyrophosphatase
480	57242303	ZP_00370242.1			28.8	0.015	1	Campylobacter upsaliensis RM3195	inorganic pyrophosphatase
481	92114508	YP_574436.1			28.8	0.016	1	Chromohalobacter salexigens DSM 3043	inorganic diphosphatase
482	163698698	ZP_02117560.1			28.7	0.016	1	Methylobacterium nodulans ORS 2060	Inorganic diphosphatase
483	187923095	YP_001894737.1			28.7	0.017	1	Burkholderia phytofirmans PsJN	Inorganic diphosphatase
484	83858255	ZP_00951777.1			28.4	0.02	1	Oceanicaulis alexandrii HTCC2633	inorganic pyrophosphatase
485	209516054	ZP_03264914.1			28.3	0.021	1	Burkholderia sp. H160	Inorganic diphosphatase
486	88607429	YP_505649.1			28.3	0.022	1	Anaplasma phagocytophilum HZ	inorganic pyrophosphatase
487	56479439	YP_161028.1			28.1	0.025	1	Azoarcus sp. EbN1	inorganic diphosphatase
488	94501156	ZP_01307679.1			28.1	0.026	1	Oceanobacter sp. RED65	inorganic pyrophosphatase
489	83856608	ZP_00950137.1			27.9	0.028	1	Croceibacter atlanticus HTCC2559	inorganic pyrophosphatase
490	57241117	ZP_00369064.1			27.9	0.028	1	Campylobacter lari RM2100	inorganic pyrophosphatase
491	34498827	NP_903042.1			27.8	0.031	1	Chromobacterium violaceum ATCC 12472	inorganic diphosphatase
492	86131369	ZP_01049967.1			27.6	0.034	1	Cellulophaga sp. MED134	inorganic pyrophosphatase
493	11139272		AAG31654.1		27.6	0.036	1	Arabidopsis thaliana	PRLI-interacting factor F
494	114777745	ZP_01452705.1			27.5	0.037	1	Mariprofundus ferrooxydans PV-1	Inorganic pyrophosphatase
495	187478786	YP_786810.1			27.5	0.038	1	Bordetella avium 197N	inorganic pyrophosphatase
496	116330006	YP_799724.1			27.5	0.039	1	Leptospira borgpetersenii serovar Hardjo-bovis JB197	inorganic pyrophosphatase
497	167585813	ZP_02378201.1			27.4	0.039	1	Burkholderia ubonensis Bu	inorganic pyrophosphatase
498	15610764	NP_218145.1			27.4	0.041	1	Mycobacterium tuberculosis H37Rv	inorganic pyrophosphatase
499	159040607	YP_001539859.1			27.4	0.041	1	Caldivirga maquilingensis IC-167	inorganic diphosphatase
500	153951591	YP_001398404.1			27.2	0.047	1	Campylobacter jejuni subsp. doylei 269.97	inorganic pyrophosphatase
501	167835854	ZP_02462737.1			27.1	0.049	1	Burkholderia thailandensis MSMB43	inorganic pyrophosphatase
502	116329393	YP_799113.1			27.1	0.05	1	Leptospira borgpetersenii serovar Hardjo-bovis L550	inorganic pyrophosphatase
503	6715648		AAF26475.1		27.1	0.05	1	Arabidopsis thaliana	AC007323_16 T25K16.5
504	85057855	YP_456771.1			27	0.052	1	Aster yellows witches'-broom phytoplasma AYWB	inorganic pyrophosphatase
505	118619377	YP_907709.1			27	0.053	1	Mycobacterium ulcerans Agy99	inorganic pyrophosphatase Ppa
506	171319133	ZP_02908254.1			27	0.055	1	Burkholderia ambifaria MEX-5	Inorganic diphosphatase
507	196019189	XP_002118937.1			26.9	0.056	1	Trichoplax adhaerens	hypothetical protein TRIADDRAFT_34969
508	85713676	ZP_01044666.1			26.9	0.058	1	Nitrobacter sp. Nb-311A	inorganic pyrophosphatase
509	126662415	ZP_01733414.1			26.9	0.058	1	Flavobacteria bacterium BAL38	inorganic pyrophosphatase
510	194365338	YP_002027948.1			26.6	0.072	1	Stenotrophomonas maltophilia R551-3	Inorganic diphosphatase
511	86157708	YP_464493.1			26.4	0.079	1	Anaeromyxobacter dehalogenans 2CP-C	inorganic diphosphatase
512	68535339	YP_250044.1			26.4	0.081	1	Corynebacterium jeikeium K411	hypothetical protein jk0274
513	194562696	YP_002097719.1			26.4	0.083	1	Burkholderia dolosa AUO158	Inorganic pyrophosphatase
514	73669001	YP_305016.1			26.3	0.084	1	Methanosarcina barkeri str. Fusaro	inorganic pyrophosphatase
515	15827013	NP_301276.1			26.3	0.085	1	Mycobacterium leprae TN	inorganic pyrophosphatase
516	115352513	YP_774352.1			26.3	0.086	1	Burkholderia ambifaria AMMD	inorganic pyrophosphatase
517	170701251	ZP_02892219.1			26.3	0.086	1	Burkholderia ambifaria IOP40-10	Inorganic diphosphatase
518	169183316	ZP_02843823.1			26.3	0.088	1	Thauera sp. MZ1T	Inorganic diphosphatase
519	134296601	YP_001120336.1			26.2	0.09	1	Burkholderia vietnamiensis G4	inorganic pyrophosphatase
520	119897649	YP_932862.1			26.2	0.095	1	Azoarcus sp. BH72	inorganic pyrophosphatase
521	84701909	ZP_01016484.1			26	0.11	1	Parvularcula bermudensis HTCC2503	inorganic pyrophosphatase
522	149280555	ZP_01886671.1			25.9	0.12	1	Pedobacter sp. BAL39	Inorganic pyrophosphatase
523	15616710	NP_239922.1			25.8	0.12	1	Buchnera aphidicola str. APS (Acyrthosiphon pisum)	inorganic pyrophosphatase
524	123447825	XP_001312648.1			25.8	0.12	1	Trichomonas vaginalis G3	soluble inorganic pyrophosphatase, putative
525	78067213	YP_369982.1			25.6	0.14	1	Burkholderia sp. 383	inorganic pyrophosphatase
526	41615246	NP_963744.1			25.5	0.15	1	Nanoarchaeum equitans Kin4-M	hypothetical protein NEQ461
527	86141853	ZP_01060377.1			25.5	0.15	1	Flavobacterium sp. MED217	inorganic pyrophosphatase
528	32267347	NP_861379.1			25.5	0.15	1	Helicobacter hepaticus ATCC 51449	inorganic pyrophosphatase
529	53725174	YP_102505.1			25.5	0.15	1	Burkholderia mallei ATCC 23344	inorganic pyrophosphatase
530	167561978	ZP_02354894.1			25.4	0.16	1	Burkholderia oklahomensis EO147	inorganic pyrophosphatase
531	12045211	NP_073022.1			25.2	0.19	1	Mycoplasma genitalium G37	inorganic pyrophosphatase
532	146311702	YP_001176776.1			25	0.21	1	Enterobacter sp. 638	inorganic diphosphatase
533	73542298	YP_296818.1			25	0.21	1	Ralstonia eutropha JMP134	inorganic pyrophosphatase
534	171059650	YP_001791999.1			24.9	0.22	1	Leptothrix cholodnii SP-6	inorganic diphosphatase
535	193885439			3D63	24.9	0.23	1	Burkholderia Pseudomallei	A Chain A, Crystal Structure Of Inorganic Pyrophosphatase From Burkholderia Pseudomallei With Bound 5-Amino-1-(4- Chlorophenyl)-1h-Pyrazole-4-Carbonitrile, H32 Crystal Form
536	53718663	YP_107649.1			24.9	0.23	1	Burkholderia pseudomallei K96243	inorganic pyrophosphatase
537	167458071	ZP_02324278.1			24.8	0.24	1	Anaeromyxobacter dehalogenans 2CP-1	Inorganic diphosphatase
538	113866773	YP_725262.1			24.6	0.28	1	Ralstonia eutropha H16	inorganic pyrophosphatase
539	83719325	YP_441434.1			24.6	0.29	1	Burkholderia thailandensis E264	inorganic pyrophosphatase
540	21672373	NP_660440.1			24.5	0.29	1	Buchnera aphidicola str. Sg (Schizaphis graminum)	inorganic pyrophosphatase
541	92116230	YP_575959.1			24.4	0.33	1	Nitrobacter hamburgensis X14	inorganic pyrophosphatase
542	197206196	ZP_03158368.1			24.3	0.34	1	Oligotropha carboxidovorans OM5	inorganic pyrophosphatase
543	187929638	YP_001900125.1			24.3	0.34	1	Ralstonia pickettii 12J	Inorganic diphosphatase
544	123397998	XP_001301193.1			24.2	0.36	1	Trichomonas vaginalis G3	soluble pyrophosphatase, putative
545	90421568	YP_529938.1			24.1	0.41	1	Rhodopseudomonas palustris BisB18	inorganic pyrophosphatase
546	162446929	YP_001620061.1			24.1	0.41	1	Acholeplasma laidlawii PG-8A	inorganic pyrophosphatase
547	163786417	ZP_02180865.1			24	0.41	1	Flavobacteriales bacterium ALC-1	inorganic pyrophosphatase
548	118602388	YP_903603.1			24	0.43	1	Candidatus Ruthia magnifica str. Cm (Calyptogena magnifica)	inorganic diphosphatase
549	39933488	NP_945764.1			23.9	0.45	1	Rhodopseudomonas palustris CGA009	inorganic pyrophosphatase
550	197747140	YP_002170771.1			23.7	0.51	1	Francisella tularensis subsp. novicida GA99-3548	inorganic diphosphatase
551	194558503	YP_002093529.1			23.7	0.52	1	Burkholderia cenocepacia PC184	Inorganic pyrophosphatase
552	107023354	YP_621681.1			23.7	0.52	1	Burkholderia cenocepacia AU 1054	inorganic pyrophosphatase
553	153888979	ZP_02010114.1			23.7	0.54	1	Ralstonia pickettii 12D	Inorganic diphosphatase
554	118497498	YP_898548.1			23.5	0.6	1	Francisella tularensis subsp. novicida U112	inorganic pyrophosphatase
555	116668714	YP_829647.1			23.2	0.74	1	Arthrobacter sp. FB24	inorganic diphosphatase
556	194288867	YP_002004774.1			23.1	0.77	1	Cupriavidus taiwanensis	inorganic pyrophosphatase
557	187931648	YP_001891632.1			23.1	0.77	1	Francisella tularensis subsp. mediasiatica FSC147	inorganic pyrophosphatase
558	158422301	YP_001523593.1			23.1	0.81	1	Azorhizobium caulinodans ORS 571	inorganic pyrophosphatase
559	20138579				22.9	0.91	1	Pseudanabaena sp. PCC 6903	soluble inorganic pyrophosphatase
560	169627622	YP_001701271.1			22.9	0.91	1	Mycobacterium abscessus	inorganic pyrophosphatase
561	193212512	YP_001998465.1			22.7	1	1	Chlorobaculum parvum NCIB 8327	Inorganic diphosphatase

## Sheet: 1K20_Sgordonii
hitN	gi	ref	Hmm score	E-value	N dom	Source	full description
1	157150485	YP_001450925.1	295.7	7.5e-83	1	Streptococcus gordonii str. Challis substr. CH1	putative manganese-dependent inorganic pyrophosphatase
2	149011772	ZP_01832968.1	294.7	1.4e-82	1	Streptococcus pneumoniae SP19-BS75	manganese-dependent inorganic pyrophosphatase, putative
3	149007553	ZP_01831188.1	294.7	1.4e-82	1	Streptococcus pneumoniae SP18-BS74	manganese-dependent inorganic pyrophosphatase, putative
4	111658377	ZP_01409064.1	294.7	1.4e-82	1	Streptococcus pneumoniae TIGR4	hypothetical protein SpneT_02000456
5	15903432	NP_358982.1	294.7	1.4e-82	1	Streptococcus pneumoniae R6	putative manganese-dependent inorganic pyrophosphatase
6	168575270	ZP_02721233.1	294.7	1.4e-82	1	Streptococcus pneumoniae MLV-016	manganese-dependent inorganic pyrophosphatase (Pyrophosphate phospho-hydrolase) (PPase)
7	168493435	ZP_02717578.1	294.7	1.4e-82	1	Streptococcus pneumoniae CDC3059-06	manganese-dependent inorganic pyrophosphatase (Pyrophosphate phospho-hydrolase) (PPase)
8	168491574	ZP_02715717.1	294.7	1.4e-82	1	Streptococcus pneumoniae CDC0288-04	manganese-dependent inorganic pyrophosphatase (Pyrophosphate phospho-hydrolase) (PPase)
9	168488804	ZP_02713003.1	294.7	1.4e-82	1	Streptococcus pneumoniae SP195	manganese-dependent inorganic pyrophosphatase (Pyrophosphate phospho-hydrolase) (PPase)
10	168487504	ZP_02712012.1	294.7	1.4e-82	1	Streptococcus pneumoniae CDC1087-00	manganese-dependent inorganic pyrophosphatase (Pyrophosphate phospho-hydrolase) (PPase)
11	168484977	ZP_02709922.1	294.7	1.4e-82	1	Streptococcus pneumoniae CDC1873-00	manganese-dependent inorganic pyrophosphatase (Pyrophosphate phospho-hydrolase) (PPase)
12	116516825	YP_816823.1	294.7	1.4e-82	1	Streptococcus pneumoniae D39	putative manganese-dependent inorganic pyrophosphatase
13	15901378	NP_345982.1	294.7	1.4e-82	1	Streptococcus pneumoniae TIGR4	putative manganese-dependent inorganic pyrophosphatase
14	148997403	ZP_01825008.1	294.7	1.4e-82	1	Streptococcus pneumoniae SP11-BS70	manganese-dependent inorganic pyrophosphatase, putative
15	221232245	YP_002511398.1	294.7	1.4e-82	1	Streptococcus pneumoniae ATCC 700669	manganese-dependent inorganic pyrophosphatase
16	148984882	ZP_01818135.1	294.7	1.4e-82	1	Streptococcus pneumoniae SP3-BS71	manganese-dependent inorganic pyrophosphatase, putative
17	148988580	ZP_01820013.1	294.7	1.4e-82	1	Streptococcus pneumoniae SP6-BS73	manganese-dependent inorganic pyrophosphatase, putative
18	225861365	YP_002742874.1	294.7	1.4e-82	1	Streptococcus pneumoniae Taiwan19F-14	manganese-dependent inorganic pyrophosphatase (Pyrophosphate phospho-hydrolase) (PPase)
19	169832668	YP_001694939.1	294.7	1.4e-82	1	Streptococcus pneumoniae Hungary19A-6	manganese-dependent inorganic pyrophosphatase
20	225859289	YP_002740799.1	294.7	1.4e-82	1	Streptococcus pneumoniae 70585	manganese-dependent inorganic pyrophosphatase (Pyrophosphate phospho-hydrolase) (PPase)
21	225854974	YP_002736486.1	294.7	1.4e-82	1	Streptococcus pneumoniae JJA	manganese-dependent inorganic pyrophosphatase (Pyrophosphate phospho-hydrolase) (PPase)
22	225857160	YP_002738671.1	294.7	1.4e-82	1	Streptococcus pneumoniae P1031	manganese-dependent inorganic pyrophosphatase (Pyrophosphate phospho-hydrolase) (PPase)
23	194397199	YP_002038166.1	294.7	1.4e-82	1	Streptococcus pneumoniae G54	manganese-dependent inorganic pyrophosphatase
24	182684490	YP_001836237.1	294.7	1.4e-82	1	Streptococcus pneumoniae CGSP14	putative manganese-dependent inorganic pyrophosphatase
25	148992576	ZP_01822244.1	294.7	1.4e-82	1	Streptococcus pneumoniae SP9-BS68	manganese-dependent inorganic pyrophosphatase, putative
26	149021808	ZP_01835815.1	294.7	1.4e-82	1	Streptococcus pneumoniae SP23-BS72	manganese-dependent inorganic pyrophosphatase, putative
27	125718547	YP_001035680.1	291.5	1.3e-81	1	Streptococcus sanguinis SK36	putative manganese-dependent inorganic pyrophosphatase
28	77411519	ZP_00787863.1	275.2	1.1e-76	1	Streptococcus agalactiae CJB111	inorganic pyrophosphatase, manganese-dependent
29	76788545	YP_330038.1	275.2	1.1e-76	1	Streptococcus agalactiae A909	putative manganese-dependent inorganic pyrophosphatase
30	22537544	NP_688395.1	275.2	1.1e-76	1	Streptococcus agalactiae 2603V/R	putative manganese-dependent inorganic pyrophosphatase
31	77405764	ZP_00782849.1	275.2	1.1e-76	1	Streptococcus agalactiae H36B	inorganic pyrophosphatase, manganese-dependent
32	76797681	ZP_00779950.1	275.2	1.1e-76	1	Streptococcus agalactiae 18RS21	Manganese-dependent inorganic pyrophosphatase(Pyrophosphate phospho-hydrolase) (PPase)
33	77408642	ZP_00785376.1	274.9	1.3e-76	1	Streptococcus agalactiae COH1	inorganic pyrophosphatase, manganese-dependent
34	77413364	ZP_00789558.1	273.4	3.7e-76	1	Streptococcus agalactiae 515	inorganic pyrophosphatase, manganese-dependent
35	25011509	NP_735904.1	273.4	3.7e-76	1	Streptococcus agalactiae NEM316	putative manganese-dependent inorganic pyrophosphatase
36	24380063	NP_722018.1	266.2	5.6e-74	1	Streptococcus mutans UA159	putative manganese-dependent inorganic pyrophosphatase
37	225867959	YP_002743907.1	264.6	1.7e-73	1	Streptococcus equi subsp. zooepidemicus	manganese-dependent inorganic pyrophosphatase
38	222152596	YP_002561771.1	264.3	2e-73	1	Streptococcus uberis 0140J	manganese-dependent inorganic pyrophosphatase
39	195978724	YP_002123968.1	263.5	3.7e-73	1	Streptococcus equi subsp. zooepidemicus MGCS10565	probable manganese-dependent inorganic pyrophosphatase
40	171780236	ZP_02921140.1	262.5	7.5e-73	1	Streptococcus infantarius subsp. infantarius ATCC BAA-102	hypothetical protein STRINF_02024
41	225871126	YP_002747073.1	260.9	2.1e-72	1	Streptococcus equi subsp. equi 4047	manganese-dependent inorganic pyrophosphatase
42	116627284	YP_819903.1	260.9	2.2e-72	1	Streptococcus thermophilus LMD-9	putative manganese-dependent inorganic pyrophosphatase
43	55822349	YP_140790.1	260.1	3.9e-72	1	Streptococcus thermophilus CNRZ1066	putative manganese-dependent inorganic pyrophosphatase
44	55820464	YP_138906.1	260.1	3.9e-72	1	Streptococcus thermophilus LMG 18311	putative manganese-dependent inorganic pyrophosphatase
45	209558874	YP_002285346.1	259.7	5.2e-72	1	Streptococcus pyogenes NZ131	Probable manganese-dependent inorganic pyrophosphatase
46	19745537	NP_606673.1	259.1	7.8e-72	1	Streptococcus pyogenes MGAS8232	putative manganese-dependent inorganic pyrophosphatase
47	15674527	NP_268701.1	259.1	7.8e-72	1	Streptococcus pyogenes M1 GAS	putative manganese-dependent inorganic pyrophosphatase
48	139474346	YP_001129062.1	259.1	7.8e-72	1	Streptococcus pyogenes str. Manfredo	putative manganese-dependent inorganic pyrophosphatase
49	50913691	YP_059663.1	259.1	7.8e-72	1	Streptococcus pyogenes MGAS10394	putative manganese-dependent inorganic pyrophosphatase
50	94993709	YP_601807.1	259.1	7.8e-72	1	Streptococcus pyogenes MGAS10750	putative manganese-dependent inorganic pyrophosphatase
51	94991833	YP_599932.1	259.1	7.8e-72	1	Streptococcus pyogenes MGAS2096	putative manganese-dependent inorganic pyrophosphatase
52	94989823	YP_597923.1	259.1	7.8e-72	1	Streptococcus pyogenes MGAS10270	putative manganese-dependent inorganic pyrophosphatase
53	71910133	YP_281683.1	259.1	7.8e-72	1	Streptococcus pyogenes MGAS5005	putative manganese-dependent inorganic pyrophosphatase
54	71902974	YP_279777.1	259.1	7.8e-72	1	Streptococcus pyogenes MGAS6180	putative manganese-dependent inorganic pyrophosphatase
55	94987949	YP_596050.1	259.1	7.8e-72	1	Streptococcus pyogenes MGAS9429	putative manganese-dependent inorganic pyrophosphatase
56	21909814	NP_664082.1	259.1	7.8e-72	1	Streptococcus pyogenes MGAS315	putative manganese-dependent inorganic pyrophosphatase
57	28896493	NP_802843.1	259.1	7.8e-72	1	Streptococcus pyogenes SSI-1	putative manganese-dependent inorganic pyrophosphatase
58	228476543	ZP_04061230.1	258.8	9.1e-72	1	Streptococcus salivarius SK126	manganese-dependent inorganic pyrophosphatase
59	125624773	YP_001033256.1	252.1	9.6e-70	1	Lactococcus lactis subsp. cremoris MG1363	putative manganese-dependent inorganic pyrophosphatase
60	116512686	YP_811593.1	251	2.1e-69	1	Lactococcus lactis subsp. cremoris SK11	putative manganese-dependent inorganic pyrophosphatase
61	15673794	NP_267969.1	250.1	3.8e-69	1	Lactococcus lactis subsp. lactis Il1403	putative manganese-dependent inorganic pyrophosphatase
62	223934104	ZP_03626051.1	249.6	5.7e-69	1	Streptococcus suis 89/1591	Inorganic diphosphatase
63	146319319	YP_001199031.1	246.7	4e-68	1	Streptococcus suis 05ZYH33	putative manganese-dependent inorganic pyrophosphatase
64	146321523	YP_001201234.1	244.5	2e-67	1	Streptococcus suis 98HAH33	putative manganese-dependent inorganic pyrophosphatase
65	229549965	ZP_04438690.1	207.9	1.9e-56	1	Enterococcus faecalis ATCC 29200	manganese-dependent inorganic pyrophosphatase
66	227518799	ZP_03948848.1	207.9	1.9e-56	1	Enterococcus faecalis TX0104	manganese-dependent inorganic pyrophosphatase
67	29376170	NP_815324.1	207.9	1.9e-56	1	Enterococcus faecalis V583	putative manganese-dependent inorganic pyrophosphatase
68	227553413	ZP_03983462.1	207.9	1.9e-56	1	Enterococcus faecalis HH22	manganese-dependent inorganic pyrophosphatase
69	229545775	ZP_04434500.1	205	1.5e-55	1	Enterococcus faecalis TX1332	manganese-dependent inorganic pyrophosphatase
70	227878636	ZP_03996553.1	200.2	4.1e-54	1	Lactobacillus crispatus JV-V01	manganese-dependent inorganic pyrophosphatase
71	227527016	ZP_03957065.1	198.7	1.1e-53	1	Lactobacillus ruminis ATCC 25644	manganese-dependent inorganic pyrophosphatase
72	218291448	ZP_03495365.1	198.3	1.5e-53	1	Alicyclobacillus acidocaldarius LAA1	Inorganic diphosphatase
73	227520935	ZP_03950984.1	197.5	2.7e-53	1	Lactobacillus gasseri JV-V03	manganese-dependent inorganic pyrophosphatase
74	116629644	YP_814816.1	197.5	2.7e-53	1	Lactobacillus gasseri ATCC 33323	putative manganese-dependent inorganic pyrophosphatase
75	226819118	ZP_03808237.1	197.5	2.7e-53	1	Lactobacillus gasseri MV-22	putative manganese-dependent inorganic pyrophosphatase
76	56964667	YP_176398.1	197.5	2.7e-53	1	Bacillus clausii KSM-K16	putative manganese-dependent inorganic pyrophosphatase
77	69248398	ZP_00604734.1	195.7	9.2e-53	1	Enterococcus faecium DO	Inorganic diphosphatase
78	154688158	YP_001423319.1	194.8	1.8e-52	1	Bacillus amyloliquefaciens FZB42	putative manganese-dependent inorganic pyrophosphatase
79	221312034	ZP_03593881.1	194.4	2.2e-52	1	Bacillus subtilis subsp. subtilis str. 168	putative manganese-dependent inorganic pyrophosphatase
80	16081107	NP_391935.1	194.4	2.2e-52	1	Bacillus subtilis subsp. subtilis str. 168	putative manganese-dependent inorganic pyrophosphatase
81	221325555	ZP_03606849.1	194.4	2.2e-52	1	Bacillus subtilis subsp. subtilis str. SMY	putative manganese-dependent inorganic pyrophosphatase
82	221321272	ZP_03602566.1	194.4	2.2e-52	1	Bacillus subtilis subsp. subtilis str. JH642	putative manganese-dependent inorganic pyrophosphatase
83	221316359	ZP_03598164.1	194.4	2.2e-52	1	Bacillus subtilis subsp. subtilis str. NCIB 3610	putative manganese-dependent inorganic pyrophosphatase
84	228004858	ZP_04051830.1	193.9	3.3e-52	1	Alicyclobacillus acidocaldarius subsp. acidocaldarius DSM 446	inorganic pyrophosphatase/exopolyphosphatase
85	227551206	ZP_03981255.1	193.7	3.8e-52	1	Enterococcus faecium TX1330	inorganic diphosphatase
86	42519099	NP_965029.1	193.5	4.2e-52	1	Lactobacillus johnsonii NCC 533	putative manganese-dependent inorganic pyrophosphatase
87	227889997	ZP_04007802.1	193.5	4.2e-52	1	Lactobacillus johnsonii ATCC 33200	manganese-dependent inorganic pyrophosphatase
88	227893713	ZP_04011518.1	193.5	4.4e-52	1	Lactobacillus ultunensis DSM 16047	manganese-dependent inorganic pyrophosphatase
89	227358633	ZP_03842936.1	193.5	4.4e-52	1	Lactobacillus sakei subsp. carnosus DSM 15831	manganese-dependent inorganic pyrophosphatase
90	161507595	YP_001577549.1	193	6e-52	1	Lactobacillus helveticus DPC 4571	putative manganese-dependent inorganic pyrophosphatase
91	124522445	ZP_01697036.1	192.1	1.1e-51	1	Bacillus coagulans 36D1	DHHA2
92	58337415	YP_194000.1	191.4	1.8e-51	1	Lactobacillus acidophilus NCFM	putative manganese-dependent inorganic pyrophosphatase
93	227904048	ZP_04021853.1	191.4	1.8e-51	1	Lactobacillus acidophilus ATCC 4796	manganese-dependent inorganic pyrophosphatase
94	227526250	ZP_03956299.1	190.1	4.6e-51	1	Lactobacillus jensenii JV-V16	manganese-dependent inorganic pyrophosphatase
95	163790381	ZP_02184812.1	188.1	1.7e-50	1	Carnobacterium sp. AT7	putative manganese-dependent inorganic pyrophosphatase
96	229552221	ZP_04440946.1	186.1	7e-50	1	Lactobacillus rhamnosus LMS2-1	inorganic diphosphatase
97	199599259	ZP_03212660.1	186	7.7e-50	1	Lactobacillus rhamnosus HN001	Inorganic pyrophosphatase/exopolyphosphatase
98	226818251	ZP_03807519.1	185.6	1e-49	1	Lactobacillus jensenii 1153	putative manganese-dependent inorganic pyrophosphatase
99	52082169	YP_080960.1	185.5	1.1e-49	1	Bacillus licheniformis ATCC 14580	putative manganese-dependent inorganic pyrophosphatase
100	52787560	YP_093389.1	185.5	1.1e-49	1	Bacillus licheniformis ATCC 14580	putative manganese-dependent inorganic pyrophosphatase
101	227529215	ZP_03959264.1	185.1	1.5e-49	1	Lactobacillus vaginalis ATCC 49540	inorganic diphosphatase
102	187603650	ZP_02989862.1	183.5	4.4e-49	1	Exiguobacterium sp. AT1b	Inorganic diphosphatase
103	192813060	ZP_03041726.1	181.7	1.5e-48	1	Geobacillus sp. Y412MC10	Inorganic diphosphatase
104	222151897	YP_002561057.1	181.4	1.9e-48	1	Macrococcus caseolyticus JCSC5402	manganese-dependent inorganic pyrophosphatase homolog
105	149181572	ZP_01860066.1	180.3	4e-48	1	Bacillus sp. SG-1	putative manganese-dependent inorganic pyrophosphatase
106	228991638	ZP_04151579.1	179.3	7.8e-48	1	Bacillus pseudomycoides DSM 12442	manganese-dependent inorganic pyrophosphatase
107	229005280	ZP_04162995.1	179.3	7.8e-48	1	Bacillus mycoides Rock1-4	manganese-dependent inorganic pyrophosphatase
108	81428582	YP_395582.1	178.6	1.3e-47	1	Lactobacillus sakei subsp. sakei 23K	putative manganese-dependent inorganic pyrophosphatase
109	227361818	ZP_03846025.1	178.6	1.3e-47	1	Lactobacillus sakei subsp. carnosus DSM 15831	manganese-dependent inorganic pyrophosphatase
110	228997742	ZP_04157347.1	178.5	1.4e-47	1	Bacillus mycoides Rock3-17	manganese-dependent inorganic pyrophosphatase
111	229145401	ZP_04273789.1	178	2e-47	1	Bacillus cereus BDRD-ST24	manganese-dependent inorganic pyrophosphatase
112	30020945	NP_832576.1	177.9	2.1e-47	1	Bacillus cereus ATCC 14579	putative manganese-dependent inorganic pyrophosphatase
113	218232094	YP_002367545.1	177.9	2.1e-47	1	Bacillus cereus B4264	inorganic pyrophosphatase, manganese-dependent
114	229110276	ZP_04239850.1	177.9	2.1e-47	1	Bacillus cereus Rock1-15	manganese-dependent inorganic pyrophosphatase
115	229046524	ZP_04192178.1	177.9	2.1e-47	1	Bacillus cereus AH676	manganese-dependent inorganic pyrophosphatase
116	229128167	ZP_04257149.1	177.9	2.1e-47	1	Bacillus cereus BDRD-Cer4	manganese-dependent inorganic pyrophosphatase
117	228959055	ZP_04120755.1	177.9	2.1e-47	1	Bacillus thuringiensis serovar pakistani str. T13001	manganese-dependent inorganic pyrophosphatase
118	229097339	ZP_04228301.1	177.7	2.5e-47	1	Bacillus cereus Rock3-29	manganese-dependent inorganic pyrophosphatase
119	229116333	ZP_04245723.1	177.7	2.5e-47	1	Bacillus cereus Rock1-3	manganese-dependent inorganic pyrophosphatase
120	229103427	ZP_04234109.1	177.7	2.5e-47	1	Bacillus cereus Rock3-28	manganese-dependent inorganic pyrophosphatase
121	229133711	ZP_04262537.1	176.8	4.6e-47	1	Bacillus cereus BDRD-ST196	manganese-dependent inorganic pyrophosphatase
122	163940572	YP_001645456.1	176.8	4.6e-47	1	Bacillus weihenstephanensis KBAB4	putative manganese-dependent inorganic pyrophosphatase
123	229167353	ZP_04295091.1	176.8	4.6e-47	1	Bacillus cereus AH621	manganese-dependent inorganic pyrophosphatase
124	229012082	ZP_04169261.1	176.8	4.6e-47	1	Bacillus mycoides DSM 2048	manganese-dependent inorganic pyrophosphatase
125	116494900	YP_806634.1	176.7	4.8e-47	1	Lactobacillus casei ATCC 334	inorganic pyrophosphatase/exopolyphosphatase
126	52142689	YP_084140.1	176.7	4.9e-47	1	Bacillus cereus E33L	putative manganese-dependent inorganic pyrophosphatase
127	229122374	ZP_04251588.1	176.6	5.2e-47	1	Bacillus cereus 95/8201	manganese-dependent inorganic pyrophosphatase
128	167637668	ZP_02395947.1	176.6	5.2e-47	1	Bacillus anthracis str. A0193	inorganic pyrophosphatase, manganese-dependent
129	165868955	ZP_02213615.1	176.6	5.2e-47	1	Bacillus anthracis str. A0488	inorganic pyrophosphatase, manganese-dependent
130	228915423	ZP_04079016.1	176.6	5.2e-47	1	Bacillus thuringiensis serovar pulsiensis BGSC 4CC1	manganese-dependent inorganic pyrophosphatase
131	170704548	ZP_02895014.1	176.6	5.2e-47	1	Bacillus anthracis str. A0389	inorganic pyrophosphatase, manganese-dependent
132	170685482	ZP_02876706.1	176.6	5.2e-47	1	Bacillus anthracis str. A0465	inorganic pyrophosphatase, manganese-dependent
133	177649619	ZP_02932621.1	176.6	5.2e-47	1	Bacillus anthracis str. A0174	inorganic pyrophosphatase, manganese-dependent
134	218903948	YP_002451782.1	176.6	5.2e-47	1	Bacillus cereus AH820	inorganic pyrophosphatase, manganese-dependent
135	190565366	ZP_03018286.1	176.6	5.2e-47	1	Bacillus anthracis Tsiankovskii-I	inorganic pyrophosphatase, manganese-dependent
136	30262795	NP_845172.1	176.6	5.2e-47	1	Bacillus anthracis str. Ames	putative manganese-dependent inorganic pyrophosphatase
137	196041666	ZP_03108957.1	176.6	5.2e-47	1	Bacillus cereus NVH0597-99	inorganic pyrophosphatase, manganese-dependent
138	118478178	YP_895329.1	176.6	5.2e-47	1	Bacillus thuringiensis str. Al Hakam	putative manganese-dependent inorganic pyrophosphatase
139	196032523	ZP_03099937.1	176.6	5.2e-47	1	Bacillus cereus W	inorganic pyrophosphatase, manganese-dependent
140	167631761	ZP_02390088.1	176.6	5.2e-47	1	Bacillus anthracis str. A0442	inorganic pyrophosphatase, manganese-dependent
141	229185041	ZP_04312231.1	176.6	5.2e-47	1	Bacillus cereus BGSC 6E1	manganese-dependent inorganic pyrophosphatase
142	49185642	YP_028894.1	176.6	5.2e-47	1	Bacillus anthracis str. Sterne	putative manganese-dependent inorganic pyrophosphatase
143	47528119	YP_019468.1	176.6	5.2e-47	1	Bacillus anthracis str. 'Ames Ancestor'	putative manganese-dependent inorganic pyrophosphatase
144	228934097	ZP_04096938.1	176.6	5.2e-47	1	Bacillus thuringiensis serovar andalousiensis BGSC 4AW1	manganese-dependent inorganic pyrophosphatase
145	49479109	YP_036910.1	176.6	5.2e-47	1	Bacillus thuringiensis serovar konkukian str. 97-27	putative manganese-dependent inorganic pyrophosphatase
146	228946439	ZP_04108758.1	176.6	5.2e-47	1	Bacillus thuringiensis serovar monterrey BGSC 4AJ1	manganese-dependent inorganic pyrophosphatase
147	227814362	YP_002814371.1	176.6	5.2e-47	1	Bacillus anthracis str. CDC 684	inorganic pyrophosphatase, manganese-dependent
148	229091830	ZP_04223025.1	176.6	5.2e-47	1	Bacillus cereus Rock3-42	manganese-dependent inorganic pyrophosphatase
149	224453720	ZP_03662193.1	176.6	5.4e-47	1	Lactobacillus paracasei subsp. paracasei 8700:2	inorganic pyrophosphatase/exopolyphosphatase
150	196043623	ZP_03110861.1	176.5	5.7e-47	1	Bacillus cereus 03BB108	inorganic pyrophosphatase, manganese-dependent
151	229139462	ZP_04268033.1	176.4	5.8e-47	1	Bacillus cereus BDRD-ST26	manganese-dependent inorganic pyrophosphatase
152	217960265	YP_002338825.1	176.4	5.8e-47	1	Bacillus cereus AH187	inorganic pyrophosphatase, manganese-dependent
153	229196998	ZP_04323737.1	176.4	6e-47	1	Bacillus cereus m1293	manganese-dependent inorganic pyrophosphatase
154	228939943	ZP_04102519.1	176.3	6.5e-47	1	Bacillus thuringiensis serovar berliner ATCC 10792	manganese-dependent inorganic pyrophosphatase
155	228979418	ZP_04139752.1	176.3	6.5e-47	1	Bacillus thuringiensis Bt407	manganese-dependent inorganic pyrophosphatase
156	228972837	ZP_04133434.1	176.3	6.5e-47	1	Bacillus thuringiensis serovar thuringiensis str. T01001	manganese-dependent inorganic pyrophosphatase
157	229085600	ZP_04217832.1	176.3	6.6e-47	1	Bacillus cereus Rock3-44	manganese-dependent inorganic pyrophosphatase
158	229179108	ZP_04306465.1	176.2	6.8e-47	1	Bacillus cereus 172560W	manganese-dependent inorganic pyrophosphatase
159	206973905	ZP_03234823.1	176.1	7.5e-47	1	Bacillus cereus H3081.97	inorganic pyrophosphatase, manganese-dependent
160	222096324	YP_002530381.1	176.1	7.6e-47	1	Bacillus cereus Q1	manganese-dependent inorganic pyrophosphatase
161	152975687	YP_001375204.1	176	8.2e-47	1	Bacillus cereus subsp. cytotoxis NVH 391-98	putative manganese-dependent inorganic pyrophosphatase
162	227535102	ZP_03965151.1	175.9	8.3e-47	1	Lactobacillus paracasei subsp. paracasei ATCC 25302	inorganic diphosphatase
163	229173474	ZP_04301018.1	175.8	8.9e-47	1	Bacillus cereus MM3	manganese-dependent inorganic pyrophosphatase
164	229156404	ZP_04284498.1	175.7	9.9e-47	1	Bacillus cereus ATCC 4342	manganese-dependent inorganic pyrophosphatase
165	229070301	ZP_04203550.1	175.6	1.1e-46	1	Bacillus cereus F65185	manganese-dependent inorganic pyrophosphatase
166	42781911	NP_979158.1	175.6	1.1e-46	1	Bacillus cereus ATCC 10987	putative manganese-dependent inorganic pyrophosphatase
167	206971818	ZP_03232767.1	175.6	1.1e-46	1	Bacillus cereus AH1134	inorganic pyrophosphatase, manganese-dependent
168	228921493	ZP_04084816.1	175.6	1.1e-46	1	Bacillus thuringiensis serovar huazhongensis BGSC 4BD1	manganese-dependent inorganic pyrophosphatase
169	228953158	ZP_04115215.1	175.6	1.1e-46	1	Bacillus thuringiensis serovar kurstaki str. T03a001	manganese-dependent inorganic pyrophosphatase
170	65320118	ZP_00393077.1	175.5	1.1e-46	1	Bacillus anthracis str. A2012	COG1227: Inorganic pyrophosphatase/exopolyphosphatase
171	229190923	ZP_04317914.1	175.4	1.2e-46	1	Bacillus cereus ATCC 10876	manganese-dependent inorganic pyrophosphatase
172	47567641	ZP_00238351.1	175.4	1.2e-46	1	Bacillus cereus G9241	inorganic pyrophosphatase, manganese-dependent
173	227890831	ZP_04008636.1	175.4	1.2e-46	1	Lactobacillus salivarius ATCC 11741	manganese-dependent inorganic pyrophosphatase
174	218897850	YP_002446261.1	175.4	1.2e-46	1	Bacillus cereus G9842	inorganic pyrophosphatase, manganese-dependent
175	228965769	ZP_04126846.1	175.4	1.2e-46	1	Bacillus thuringiensis serovar sotto str. T04001	manganese-dependent inorganic pyrophosphatase
176	228908569	ZP_04072409.1	175.4	1.2e-46	1	Bacillus thuringiensis IBL 200	manganese-dependent inorganic pyrophosphatase
177	228901365	ZP_04065557.1	175.4	1.2e-46	1	Bacillus thuringiensis IBL 4222	manganese-dependent inorganic pyrophosphatase
178	229030505	ZP_04186542.1	175.3	1.3e-46	1	Bacillus cereus AH1271	manganese-dependent inorganic pyrophosphatase
179	229080013	ZP_04212544.1	175	1.5e-46	1	Bacillus cereus Rock4-2	manganese-dependent inorganic pyrophosphatase
180	228985919	ZP_04146067.1	174.7	1.9e-46	1	Bacillus thuringiensis serovar tochigiensis BGSC 4Y1	manganese-dependent inorganic pyrophosphatase
181	229151034	ZP_04279244.1	174.5	2.2e-46	1	Bacillus cereus m1550	manganese-dependent inorganic pyrophosphatase
182	90961810	YP_535726.1	174.4	2.4e-46	1	Lactobacillus salivarius UCC118	putative manganese-dependent inorganic pyrophosphatase
183	191638410	YP_001987576.1	174.1	2.9e-46	1	Lactobacillus casei BL23	Inorganic pyrophosphatase
184	228927876	ZP_04090924.1	173.7	3.9e-46	1	Bacillus thuringiensis serovar pondicheriensis BGSC 4BA1	manganese-dependent inorganic pyrophosphatase
185	229060496	ZP_04197859.1	172.4	9.4e-46	1	Bacillus cereus AH603	manganese-dependent inorganic pyrophosphatase
186	229161693	ZP_04289673.1	172.2	1.1e-45	1	Bacillus cereus R309803	manganese-dependent inorganic pyrophosphatase
187	194016215	ZP_03054829.1	171.6	1.7e-45	1	Bacillus pumilus ATCC 7061	manganese-dependent inorganic pyrophosphatase (Pyrophosphate phospho-hydrolase) (PPase)
188	116492719	YP_804454.1	171.4	2e-45	1	Pediococcus pentosaceus ATCC 25745	putative manganese-dependent inorganic pyrophosphatase
189	229018135	ZP_04175010.1	171.3	2.1e-45	1	Bacillus cereus AH1273	manganese-dependent inorganic pyrophosphatase
190	229024316	ZP_04180774.1	171.3	2.1e-45	1	Bacillus cereus AH1272	manganese-dependent inorganic pyrophosphatase
191	225864800	YP_002750178.1	170.2	4.5e-45	1	Bacillus cereus 03BB102	inorganic pyrophosphatase, manganese-dependent
192	226313531	YP_002773425.1	170.1	4.8e-45	1	Brevibacillus brevis NBRC 100599	manganese-dependent inorganic pyrophosphatase
193	116333454	YP_794981.1	168.2	1.8e-44	1	Lactobacillus brevis ATCC 367	putative manganese-dependent inorganic pyrophosphatase
194	104773995	YP_618975.1	167.4	3e-44	1	Lactobacillus delbrueckii subsp. bulgaricus ATCC 11842	putative manganese-dependent inorganic pyrophosphatase
195	227895027	ZP_04012832.1	166.6	5.4e-44	1	Lactobacillus plantarum subsp. plantarum ATCC 14917	manganese-dependent inorganic pyrophosphatase
196	28378498	NP_785390.1	166.6	5.4e-44	1	Lactobacillus plantarum WCFS1	putative manganese-dependent inorganic pyrophosphatase
197	227515148	ZP_03945197.1	166.1	7.8e-44	1	Lactobacillus fermentum ATCC 14931	inorganic diphosphatase
198	184155382	YP_001843722.1	166.1	7.8e-44	1	Lactobacillus fermentum IFO 3956	inorganic pyrophosphatase
199	126651528	ZP_01723732.1	165.9	8.5e-44	1	Bacillus sp. B14905	putative manganese-dependent inorganic pyrophosphatase
200	89095966	ZP_01168860.1	164.3	2.7e-43	1	Bacillus sp. NRRL B-14911	putative manganese-dependent inorganic pyrophosphatase
201	227510434	ZP_03940483.1	163.7	4e-43	1	Lactobacillus brevis subsp. gravesensis ATCC 27305	manganese-dependent inorganic pyrophosphatase
202	227513443	ZP_03943492.1	163.7	4e-43	1	Lactobacillus buchneri ATCC 11577	manganese-dependent inorganic pyrophosphatase
203	227524585	ZP_03954634.1	163.7	4e-43	1	Lactobacillus hilgardii ATCC 8290	manganese-dependent inorganic pyrophosphatase
204	169829774	YP_001699932.1	162.8	7.6e-43	1	Lysinibacillus sphaericus C3-41	manganese-dependent inorganic pyrophosphatase
205	157694450	YP_001488912.1	162.1	1.2e-42	1	Bacillus pumilus SAFR-032	putative manganese-dependent inorganic pyrophosphatase
206	169185541	ZP_02845703.1	161.9	1.4e-42	1	Paenibacillus sp. JDR-2	Inorganic diphosphatase
207	116514011	YP_812917.1	161.4	2e-42	1	Lactobacillus delbrueckii subsp. bulgaricus ATCC BAA-365	putative manganese-dependent inorganic pyrophosphatase
208	184153410	YP_001841751.1	160.4	4e-42	1	Lactobacillus reuteri JCM 1112	inorganic pyrophosphatase
209	227531118	ZP_03961167.1	160.4	4e-42	1	Lactobacillus reuteri MM4-1	inorganic diphosphatase
210	148544016	YP_001271386.1	160.4	4e-42	1	Lactobacillus reuteri DSM 20016	inorganic diphosphatase
211	227974519	ZP_04022807.1	160.4	4e-42	1	Lactobacillus reuteri SD2112	inorganic diphosphatase
212	227543443	ZP_03973492.1	160.4	4e-42	1	Lactobacillus reuteri CF48-3A	inorganic diphosphatase
213	227364931	ZP_03848975.1	160.4	4e-42	1	Lactobacillus reuteri MM2-3	inorganic diphosphatase
214	194467944	ZP_03073930.1	159.9	5.6e-42	1	Lactobacillus reuteri 100-23	Inorganic diphosphatase
215	217964405	YP_002350083.1	158.1	1.9e-41	1	Listeria monocytogenes HCC23	manganese-dependent inorganic pyrophosphatase (Pyrophosphate phospho-hydrolase) (PPase)
216	163764452	ZP_02171509.1	158.1	2e-41	1	Bacillus selenitireducens MLS10	Cystathionine gamma-synthase
217	16803488	NP_464973.1	157.5	3e-41	1	Listeria monocytogenes EGD-e	putative manganese-dependent inorganic pyrophosphatase
218	224499700	ZP_03668049.1	157.5	3e-41	1	Listeria monocytogenes Finland 1988	putative manganese-dependent inorganic pyrophosphatase
219	224501611	ZP_03669918.1	157.5	3e-41	1	Listeria monocytogenes FSL R2-561	putative manganese-dependent inorganic pyrophosphatase
220	226224049	YP_002758156.1	157.5	3e-41	1	Listeria monocytogenes	hypothetical protein Lm4b_01458
221	172056982	YP_001813442.1	156.7	5e-41	1	Exiguobacterium sibiricum 255-15	inorganic diphosphatase
222	46907676	YP_014065.1	156.6	5.6e-41	1	Listeria monocytogenes str. 4b F2365	putative manganese-dependent inorganic pyrophosphatase
223	47092738	ZP_00230524.1	156.6	5.6e-41	1	Listeria monocytogenes str. 4b H7858	inorganic pyrophosphatase, manganese-dependent
224	47095399	ZP_00233009.1	154.7	2e-40	1	Listeria monocytogenes str. 1/2a F6854	inorganic pyrophosphatase, manganese-dependent
225	16800554	NP_470822.1	154.5	2.3e-40	1	Listeria innocua Clip11262	putative manganese-dependent inorganic pyrophosphatase
226	116491058	YP_810602.1	152.8	7.5e-40	1	Oenococcus oeni PSU-1	inorganic pyrophosphatase/exopolyphosphatase
227	116872880	YP_849661.1	150.3	4.3e-39	1	Listeria welshimeri serovar 6b str. SLCC5334	putative manganese-dependent inorganic pyrophosphatase
228	228476322	ZP_04061023.1	150	5.2e-39	1	Staphylococcus hominis SK119	manganese-dependent inorganic pyrophosphatase
229	229211270	ZP_04337664.1	149.8	6e-39	1	Leptotrichia buccalis DSM 1135	inorganic pyrophosphatase/exopolyphosphatase
230	70726035	YP_252949.1	145.4	1.3e-37	1	Staphylococcus haemolyticus JCSC1435	putative manganese-dependent inorganic pyrophosphatase
231	205375005	ZP_03227796.1	144.2	3e-37	1	Bacillus coahuilensis m4-4	putative manganese-dependent inorganic pyrophosphatase
232	23098473	NP_691939.1	143.8	3.9e-37	1	Oceanobacillus iheyensis HTE831	putative manganese-dependent inorganic pyrophosphatase
233	75764327	ZP_00743857.1	142.7	8.4e-37	1	Bacillus thuringiensis serovar israelensis ATCC 35646	Inorganic pyrophosphatase
234	224822952	ZP_03696068.1	141.7	1.6e-36	1	Natrialba magadii ATCC 43099	Inorganic diphosphatase
235	229556557	ZP_04444346.1	139.5	8e-36	1	Listeria grayi DSM 20601	manganese-dependent inorganic pyrophosphatase
236	73662181	YP_300962.1	136.5	6.3e-35	1	Staphylococcus saprophyticus subsp. saprophyticus ATCC 15305	putative manganese-dependent inorganic pyrophosphatase
237	224476975	YP_002634581.1	134.8	1.9e-34	1	Staphylococcus carnosus subsp. carnosus TM300	putative manganese-dependent inorganic pyrophosphatase
238	57867405	YP_189024.1	133.7	4.4e-34	1	Staphylococcus epidermidis RP62A	putative manganese-dependent inorganic pyrophosphatase
239	87161880	YP_494552.1	133.3	5.6e-34	1	Staphylococcus aureus subsp. aureus USA300_FPR3757	putative manganese-dependent inorganic pyrophosphatase
240	88195820	YP_500630.1	133.3	5.6e-34	1	Staphylococcus aureus subsp. aureus NCTC 8325	putative manganese-dependent inorganic pyrophosphatase
241	57650672	YP_186806.1	133.3	5.6e-34	1	Staphylococcus aureus subsp. aureus COL	putative manganese-dependent inorganic pyrophosphatase
242	15924909	NP_372443.1	133.3	5.6e-34	1	Staphylococcus aureus subsp. aureus Mu50	putative manganese-dependent inorganic pyrophosphatase
243	15927493	NP_375026.1	133.3	5.6e-34	1	Staphylococcus aureus subsp. aureus N315	putative manganese-dependent inorganic pyrophosphatase
244	21283589	NP_646677.1	133.3	5.6e-34	1	Staphylococcus aureus subsp. aureus MW2	putative manganese-dependent inorganic pyrophosphatase
245	82751577	YP_417318.1	133.3	5.6e-34	1	Staphylococcus aureus RF122	putative manganese-dependent inorganic pyrophosphatase
246	49484161	YP_041385.1	133.3	5.6e-34	1	Staphylococcus aureus subsp. aureus MRSA252	putative manganese-dependent inorganic pyrophosphatase
247	49486739	YP_043960.1	133.3	5.6e-34	1	Staphylococcus aureus subsp. aureus MSSA476	putative manganese-dependent inorganic pyrophosphatase
248	148268393	YP_001247336.1	133.3	5.6e-34	1	Staphylococcus aureus subsp. aureus JH9	putative manganese-dependent inorganic pyrophosphatase
249	150394455	YP_001317130.1	133.3	5.6e-34	1	Staphylococcus aureus subsp. aureus JH1	putative manganese-dependent inorganic pyrophosphatase
250	156980235	YP_001442494.1	133.3	5.6e-34	1	Staphylococcus aureus subsp. aureus Mu3	putative manganese-dependent inorganic pyrophosphatase
251	151222069	YP_001332891.1	133.3	5.6e-34	1	Staphylococcus aureus subsp. aureus str. Newman	putative manganese-dependent inorganic pyrophosphatase
252	161510143	YP_001575802.1	133.3	5.6e-34	1	Staphylococcus aureus subsp. aureus USA300_TCH1516	putative manganese-dependent inorganic pyrophosphatase
253	221139078	ZP_03563878.1	133.3	5.6e-34	1	Staphylococcus aureus subsp. aureus str. JKD6008	putative manganese-dependent inorganic pyrophosphatase
254	221140373	ZP_03564866.1	133.3	5.6e-34	1	Staphylococcus aureus subsp. aureus str. JKD6009	putative manganese-dependent inorganic pyrophosphatase
255	227897988	ZP_04015793.1	133.3	5.6e-34	1	Staphylococcus aureus subsp. aureus TCH60	manganese-dependent inorganic pyrophosphatase
256	227557565	ZP_03987612.1	133.3	5.6e-34	1	Staphylococcus aureus subsp. aureus MN8	manganese-dependent inorganic pyrophosphatase
257	27468520	NP_765157.1	133.2	6e-34	1	Staphylococcus epidermidis ATCC 12228	putative manganese-dependent inorganic pyrophosphatase
258	15895407	NP_348756.1	130.2	4.7e-33	1	Clostridium acetobutylicum ATCC 824	putative manganese-dependent inorganic pyrophosphatase
259	170017457	YP_001728376.1	129.9	5.9e-33	1	Leuconostoc citreum KM20	inorganic pyrophosphatase/exopolyphosphatase
260	116618457	YP_818828.1	125.6	1.2e-31	1	Leuconostoc mesenteroides subsp. mesenteroides ATCC 8293	inorganic pyrophosphatase/exopolyphosphatase
261	227431863	ZP_03913887.1	125.5	1.2e-31	1	Leuconostoc mesenteroides subsp. cremoris ATCC 19254	inorganic diphosphatase
262	223044055	ZP_03614095.1	125.5	1.3e-31	1	Staphylococcus capitis SK14	manganese-dependent inorganic pyrophosphatase (Pyrophosphate phospho-hydrolase) (PPase)
263	15668788	NP_247590.1	123.4	5.3e-31	1	Methanocaldococcus jannaschii DSM 2661	putative manganese-dependent inorganic pyrophosphatase
264	227371166	ZP_03854650.1	119.6	7.6e-30	1	Veillonella parvula DSM 2008	inorganic pyrophosphatase/exopolyphosphatase
265	90408126	ZP_01216295.1	118.2	2e-29	1	Psychromonas sp. CNPT3	putative manganese-dependent inorganic pyrophosphatase
266	94984440	YP_603804.1	117	4.5e-29	1	Deinococcus geothermalis DSM 11300	putative manganese-dependent inorganic pyrophosphatase
267	163745711	ZP_02153071.1	114.4	2.9e-28	1	Oceanibulbus indolifex HEL-45	putative manganese-dependent inorganic pyrophosphatase
268	116753556	YP_842674.1	113.5	5.2e-28	1	Methanosaeta thermophila PT	DHH domain-containing protein
269	11498362	NP_069590.1	113.1	6.7e-28	1	Archaeoglobus fulgidus DSM 4304	putative manganese-dependent inorganic pyrophosphatase
270	226357092	YP_002786832.1	113	7.2e-28	1	Deinococcus deserti VCD115	putative inorganic diphosphatase (pyrophosphate phosphohydrolase)
271	227498395	ZP_03928545.1	109.8	6.9e-27	1	Acidaminococcus sp. D21	inorganic diphosphatase
272	94269265	ZP_01291415.1	109.2	1e-26	1	delta proteobacterium MLMS-1	Phosphoesterase, RecJ-like:DHHA2
273	224368800	YP_002602961.1	108.1	2.2e-26	1	Desulfobacterium autotrophicum HRM2	PpaC
274	149907513	ZP_01896260.1	107.2	4.2e-26	1	Moritella sp. PE36	putative manganese-dependent inorganic pyrophosphatase
275	225132854	YP_002701057.1	105.8	1.1e-25	1	Roseobacter sp. GAI101	inorganic pyrophosphatase, manganese-dependent
276	146278229	YP_001168388.1	105.7	1.2e-25	1	Rhodobacter sphaeroides ATCC 17025	putative manganese-dependent inorganic pyrophosphatase
277	225196685	ZP_03735823.1	105.5	1.3e-25	1	Desulfonatronospira thiodismutans ASO3-1	Inorganic diphosphatase
278	99080433	YP_612587.1	105	1.9e-25	1	Silicibacter sp. TM1040	putative manganese-dependent inorganic pyrophosphatase
279	227419763	ZP_03902906.1	104.9	1.9e-25	1	Desulfohalobium retbaense DSM 5692	inorganic pyrophosphatase/exopolyphosphatase
280	229218013	ZP_04344330.1	104.7	2.3e-25	1	Desulfomicrobium baculatum DSM 4028	inorganic pyrophosphatase/exopolyphosphatase
281	126461751	YP_001042865.1	104.1	3.5e-25	1	Rhodobacter sphaeroides ATCC 17029	putative manganese-dependent inorganic pyrophosphatase
282	84499758	ZP_00998046.1	102.9	7.9e-25	1	Oceanicola batsensis HTCC2597	putative manganese-dependent inorganic pyrophosphatase
283	83854819	ZP_00948349.1	102.9	7.9e-25	1	Sulfitobacter sp. NAS-14.1	putative manganese-dependent inorganic pyrophosphatase
284	149913709	ZP_01902242.1	102.9	8.2e-25	1	Roseobacter sp. AzwK-3b	putative manganese-dependent inorganic pyrophosphatase
285	83941342	ZP_00953804.1	101.6	2e-24	1	Sulfitobacter sp. EE-36	putative manganese-dependent inorganic pyrophosphatase
286	77462858	YP_352362.1	101.6	2e-24	1	Rhodobacter sphaeroides 2.4.1	putative manganese-dependent inorganic pyrophosphatase
287	221638728	YP_002524990.1	101.6	2e-24	1	Rhodobacter sphaeroides KD131	Inorganic diphosphatase
288	15807559	NP_296296.1	101.3	2.4e-24	1	Deinococcus radiodurans R1	putative manganese-dependent inorganic pyrophosphatase
289	120602542	YP_966942.1	99.9	6.6e-24	1	Desulfovibrio vulgaris subsp. vulgaris DP4	putative manganese-dependent inorganic pyrophosphatase
290	46580047	YP_010855.1	99.9	6.6e-24	1	Desulfovibrio vulgaris subsp. vulgaris str. Hildenborough	putative manganese-dependent inorganic pyrophosphatase
291	163732283	ZP_02139729.1	98.4	1.8e-23	1	Roseobacter litoralis Och 149	inorganic pyrophosphatase, manganese-dependent
292	126730853	ZP_01746662.1	97.4	3.7e-23	1	Sagittula stellata E-37	putative manganese-dependent inorganic pyrophosphatase
293	126739865	ZP_01755556.1	97	4.8e-23	1	Roseobacter sp. SK209-2-6	putative manganese-dependent inorganic pyrophosphatase
294	225135297	YP_002701636.1	96.2	8.5e-23	1	Ruegeria sp. R11	inorganic pyrophosphatase, manganese-dependent
295	225118226	YP_002687730.1	96.2	8.6e-23	1	Rhodobacteraceae bacterium KLH11	inorganic pyrophosphatase, manganese-dependent
296	126725852	ZP_01741694.1	95.7	1.2e-22	1	Rhodobacterales bacterium HTCC2150	putative manganese-dependent inorganic pyrophosphatase
297	218885524	YP_002434845.1	95.6	1.3e-22	1	Desulfovibrio vulgaris str. 'Miyazaki F'	Inorganic diphosphatase
298	150400871	YP_001324637.1	95.4	1.5e-22	1	Methanococcus aeolicus Nankai-3	putative manganese-dependent inorganic pyrophosphatase
299	218150526	ZP_03466079.1	95	1.9e-22	1	Desulfovibrio salexigens DSM 2638	Inorganic diphosphatase
300	225128630	YP_002695773.1	94.6	2.6e-22	1	Rhodobacterales bacterium Y4I	inorganic pyrophosphatase, manganese-dependent
301	139439552	ZP_01772984.1	94.1	3.5e-22	1	Collinsella aerofaciens ATCC 25986	Hypothetical protein COLAER_02011
302	85703816	ZP_01034919.1	94	3.9e-22	1	Roseovarius sp. 217	putative manganese-dependent inorganic pyrophosphatase
303	56697979	YP_168350.1	94	4e-22	1	Ruegeria pomeroyi DSS-3	putative manganese-dependent inorganic pyrophosphatase
304	110680681	YP_683688.1	93.1	7.1e-22	1	Roseobacter denitrificans OCh 114	putative manganese-dependent inorganic pyrophosphatase
305	220935772	YP_002514671.1	92.8	8.7e-22	1	Thioalkalivibrio sp. HL-EbGR7	Inorganic diphosphatase
306	163737791	ZP_02145208.1	91.1	2.9e-21	1	Phaeobacter gallaeciensis BS107	inorganic pyrophosphatase, manganese-dependent
307	84686135	ZP_01014030.1	91	3.1e-21	1	Rhodobacterales bacterium HTCC2654	putative manganese-dependent inorganic pyrophosphatase
308	163742903	ZP_02150287.1	91	3.1e-21	1	Phaeobacter gallaeciensis 2.10	putative manganese-dependent inorganic pyrophosphatase
309	149203314	ZP_01880284.1	90.4	4.7e-21	1	Roseovarius sp. TM1035	putative manganese-dependent inorganic pyrophosphatase
310	149191913	ZP_01870146.1	90.1	5.8e-21	1	Vibrio shilonii AK1	putative manganese-dependent inorganic pyrophosphatase
311	150019057	YP_001311311.1	90	6.3e-21	1	Clostridium beijerinckii NCIMB 8052	putative manganese-dependent inorganic pyrophosphatase
312	153825463	ZP_01978130.1	90	6.3e-21	1	Vibrio cholerae MZO-2	conserved hypothetical protein
313	119474890	ZP_01615243.1	89.9	6.7e-21	1	marine gamma proteobacterium HTCC2143	putative manganese-dependent inorganic pyrophosphatase
314	121727300	ZP_01680447.1	89.7	7.7e-21	1	Vibrio cholerae V52	conserved hypothetical protein
315	197753217	YP_002176610.1	89.7	7.7e-21	1	Vibrio cholerae AM-19226	conserved hypothetical protein
316	224541099	ZP_03681638.1	89	1.2e-20	1	Catenibacterium mitsuokai DSM 15897	hypothetical protein CATMIT_00250
317	194537916	YP_002073054.1	89	1.2e-20	1	Vibrio cholerae V51	conserved hypothetical protein
318	153213912	ZP_01949114.1	89	1.2e-20	1	Vibrio cholerae 1587	conserved hypothetical protein
319	197336739	YP_002158018.1	88.9	1.3e-20	1	Vibrio fischeri MJ11	manganese-dependent inorganic pyrophosphatase
320	114769279	ZP_01446905.1	88.8	1.4e-20	1	alpha proteobacterium HTCC2255	putative manganese-dependent inorganic pyrophosphatase
321	59713604	YP_206379.1	88.7	1.6e-20	1	Vibrio fischeri ES114	putative manganese-dependent inorganic pyrophosphatase
322	153817162	ZP_01969829.1	88.4	1.8e-20	1	Vibrio cholerae NCTC 8457	conserved hypothetical protein
323	153221789	ZP_01952674.1	88.4	1.8e-20	1	Vibrio cholerae MAK 757	conserved hypothetical protein
324	121586988	ZP_01676767.1	88.4	1.8e-20	1	Vibrio cholerae 2740-80	conserved hypothetical protein
325	153828869	ZP_01981536.1	88.4	1.8e-20	1	Vibrio cholerae 623-39	conserved hypothetical protein
326	15641691	NP_231323.1	88.4	1.8e-20	1	Vibrio cholerae O1 biovar eltor str. N16961	putative manganese-dependent inorganic pyrophosphatase
327	227081838	YP_002810389.1	88.4	1.8e-20	1	Vibrio cholerae M66-2	putative manganese-dependent inorganic pyrophosphatase
328	153821835	ZP_01974502.1	88.4	1.8e-20	1	Vibrio cholerae B33	conserved hypothetical protein
329	170726810	YP_001760836.1	88.3	2e-20	1	Shewanella woodyi ATCC 51908	inorganic diphosphatase
330	227486281	ZP_03916597.1	88.2	2.2e-20	1	Anaerococcus lactolyticus ATCC 51172	possible inorganic diphosphatase
331	78356821	YP_388270.1	88	2.4e-20	1	Desulfovibrio desulfuricans subsp. desulfuricans str. G20	putative manganese-dependent inorganic pyrophosphatase
332	152992887	YP_001358608.1	88	2.4e-20	1	Sulfurovum sp. NBC37-1	putative manganese-dependent inorganic pyrophosphatase
333	206890936	YP_002248843.1	87.5	3.5e-20	1	Thermodesulfovibrio yellowstonii DSM 11347	manganese-dependent inorganic pyrophosphatase
334	159045464	YP_001534258.1	87.4	3.7e-20	1	Dinoroseobacter shibae DFL 12	putative manganese-dependent inorganic pyrophosphatase
335	227118143	YP_002820039.1	87	4.8e-20	1	Vibrio cholerae O395	putative manganese-dependent inorganic pyrophosphatase
336	147673963	YP_001217236.1	87	4.8e-20	1	Vibrio cholerae O395	putative manganese-dependent inorganic pyrophosphatase
337	119386367	YP_917422.1	86.9	5.2e-20	1	Paracoccus denitrificans PD1222	putative manganese-dependent inorganic pyrophosphatase
338	220904241	YP_002479553.1	86.9	5.4e-20	1	Desulfovibrio desulfuricans subsp. desulfuricans str. ATCC 27774	Inorganic diphosphatase
339	121533516	ZP_01665344.1	86.8	5.8e-20	1	Thermosinus carboxydivorans Nor1	Inorganic diphosphatase
340	157373513	YP_001472113.1	86.5	6.8e-20	1	Shewanella sediminis HAW-EB3	putative manganese-dependent inorganic pyrophosphatase
341	86136479	ZP_01055058.1	86	1e-19	1	Roseobacter sp. MED193	putative manganese-dependent inorganic pyrophosphatase
342	212696589	ZP_03304717.1	85.6	1.3e-19	1	Anaerococcus hydrogenalis DSM 7454	hypothetical protein ANHYDRO_01129
343	164687734	ZP_02211762.1	85	2e-19	1	Clostridium bartlettii DSM 16795	hypothetical protein CLOBAR_01376
344	225105645	YP_002674178.1	84.7	2.5e-19	1	Octadecabacter antarcticus 307	DHH family
345	227374401	ZP_03857872.1	84.4	3.1e-19	1	Thermobaculum terrenum ATCC BAA-798	inorganic pyrophosphatase/exopolyphosphatase
346	194535764	YP_002070932.1	84.3	3.1e-19	1	Vibrio cholerae RC385	conserved hypothetical protein
347	153800994	ZP_01955580.1	84.1	3.6e-19	1	Vibrio cholerae MZO-3	conserved hypothetical protein
348	54308706	YP_129726.1	84	4e-19	1	Photobacterium profundum SS9	putative manganese-dependent inorganic pyrophosphatase
349	89055852	YP_511303.1	83.7	4.8e-19	1	Jannaschia sp. CCS1	putative manganese-dependent inorganic pyrophosphatase
350	51246032	YP_065916.1	83.6	5.3e-19	1	Desulfotalea psychrophila LSv54	putative manganese-dependent inorganic pyrophosphatase
351	83949873	ZP_00958606.1	83.4	6.1e-19	1	Roseovarius nubinhibens ISM	putative manganese-dependent inorganic pyrophosphatase
352	78777353	YP_393668.1	83	8.1e-19	1	Sulfurimonas denitrificans DSM 1251	putative manganese-dependent inorganic pyrophosphatase
353	227500222	ZP_03930291.1	82.9	8.5e-19	1	Anaerococcus tetradius ATCC 35098	possible inorganic diphosphatase
354	124545445	ZP_01704638.1	82.8	8.9e-19	1	Shewanella putrefaciens 200	DHHA2
355	146291622	YP_001182046.1	82.8	8.9e-19	1	Shewanella putrefaciens CN-32	putative manganese-dependent inorganic pyrophosphatase
356	120600444	YP_965018.1	82.8	8.9e-19	1	Shewanella sp. W3-18-1	putative manganese-dependent inorganic pyrophosphatase
357	89069027	ZP_01156408.1	82.8	9e-19	1	Oceanicola granulosus HTCC2516	putative manganese-dependent inorganic pyrophosphatase
358	84515123	ZP_01002486.1	82.8	9e-19	1	Loktanella vestfoldensis SKA53	putative manganese-dependent inorganic pyrophosphatase
359	119945523	YP_943203.1	82.4	1.2e-18	1	Psychromonas ingrahamii 37	putative manganese-dependent inorganic pyrophosphatase
360	45357782	NP_987339.1	82.3	1.3e-18	1	Methanococcus maripaludis S2	putative manganese-dependent inorganic pyrophosphatase
361	228003177	ZP_04050168.1	81.9	1.6e-18	1	Anaerococcus prevotii DSM 20548	inorganic pyrophosphatase/exopolyphosphatase
362	114764230	ZP_01443468.1	81.8	1.8e-18	1	Roseovarius sp. HTCC2601	putative manganese-dependent inorganic pyrophosphatase
363	134046489	YP_001097974.1	81.2	2.8e-18	1	Methanococcus maripaludis C5	putative manganese-dependent inorganic pyrophosphatase
364	210629838	ZP_03296135.1	80.9	3.3e-18	1	Collinsella stercoris DSM 13279	hypothetical protein COLSTE_00018
365	224412768	YP_002628250.1	80.9	3.3e-18	1	Octadecabacter antarcticus 238	inorganic pyrophosphatase, manganese-dependent
366	117922149	YP_871341.1	80.8	3.6e-18	1	Shewanella sp. ANA-3	putative manganese-dependent inorganic pyrophosphatase
367	157737812	YP_001490496.1	80.7	3.9e-18	1	Arcobacter butzleri RM4018	putative manganese-dependent inorganic pyrophosphatase
368	228582299	YP_002853000.1	80.5	4.3e-18	1	Clostridium sp. 7_2_43FAA	conserved hypothetical protein
369	90410541	ZP_01218557.1	80.4	4.6e-18	1	Photobacterium profundum 3TCK	putative manganese-dependent inorganic pyrophosphatase
370	113971871	YP_735664.1	80.4	4.8e-18	1	Shewanella sp. MR-4	putative manganese-dependent inorganic pyrophosphatase
371	114045923	YP_736473.1	80.4	4.8e-18	1	Shewanella sp. MR-7	putative manganese-dependent inorganic pyrophosphatase
372	229232145	ZP_04356572.1	80	6.5e-18	1	Cryptobacterium curtum DSM 15641	inorganic pyrophosphatase/exopolyphosphatase
373	210628456	ZP_03295865.1	79.9	6.8e-18	1	Collinsella intestinalis DSM 13280	hypothetical protein COLINT_01578
374	182418413	ZP_02949707.1	79.3	1e-17	1	Clostridium butyricum 5521	manganese-dependent inorganic pyrophosphatase
375	224399621	YP_002614759.1	79.2	1.1e-17	1	Marinitoga piezophila KA3	inorganic diphosphatase
376	148269476	YP_001243936.1	79.2	1.1e-17	1	Thermotoga petrophila RKU-1	putative manganese-dependent inorganic pyrophosphatase
377	114564713	YP_752227.1	79.1	1.2e-17	1	Shewanella frigidimarina NCIMB 400	putative manganese-dependent inorganic pyrophosphatase
378	168205863	ZP_02631868.1	79	1.3e-17	1	Clostridium perfringens E str. JGS1987	putative manganese-dependent inorganic pyrophosphatase
379	182623971	ZP_02951759.1	79	1.3e-17	1	Clostridium perfringens D str. JGS1721	putative manganese-dependent inorganic pyrophosphatase
380	168212908	ZP_02638533.1	79	1.3e-17	1	Clostridium perfringens CPE str. F4969	putative manganese-dependent inorganic pyrophosphatase
381	18311037	NP_562971.1	79	1.3e-17	1	Clostridium perfringens str. 13	putative manganese-dependent inorganic pyrophosphatase
382	110800695	YP_696735.1	79	1.3e-17	1	Clostridium perfringens ATCC 13124	putative manganese-dependent inorganic pyrophosphatase
383	168215682	ZP_02641307.1	79	1.3e-17	1	Clostridium perfringens NCTC 8239	putative manganese-dependent inorganic pyrophosphatase
384	168208757	ZP_02634382.1	79	1.3e-17	1	Clostridium perfringens B str. ATCC 3626	putative manganese-dependent inorganic pyrophosphatase
385	169343679	ZP_02864678.1	79	1.3e-17	1	Clostridium perfringens C str. JGS1495	putative manganese-dependent inorganic pyrophosphatase
386	169825278	YP_001692889.1	78.5	1.7e-17	1	Finegoldia magna ATCC 29328	manganase-dependent inorganic pyrophosphatase
387	217971660	YP_002356411.1	78.4	1.8e-17	1	Shewanella baltica OS223	Inorganic diphosphatase
388	170288150	YP_001738388.1	78.3	2e-17	1	Thermotoga sp. RQ2	inorganic diphosphatase
389	84391765	ZP_00991667.1	78.2	2.2e-17	1	Vibrio splendidus 12B01	putative manganese-dependent inorganic pyrophosphatase
390	159905123	YP_001548785.1	78.1	2.4e-17	1	Methanococcus maripaludis C6	putative manganese-dependent inorganic pyrophosphatase
391	160873565	YP_001552881.1	78	2.5e-17	1	Shewanella baltica OS195	putative manganese-dependent inorganic pyrophosphatase
392	152998978	YP_001364659.1	78	2.5e-17	1	Shewanella baltica OS185	putative manganese-dependent inorganic pyrophosphatase
393	90578785	ZP_01234595.1	77.8	2.9e-17	1	Vibrio angustum S14	putative manganese-dependent inorganic pyrophosphatase
394	24375675	NP_719718.1	77.5	3.6e-17	1	Shewanella oneidensis MR-1	putative manganese-dependent inorganic pyrophosphatase
395	225124815	YP_002690880.1	77.4	3.8e-17	1	Rhodobacterales bacterium HTCC2083	inorganic pyrophosphatase, manganese-dependent
396	88859721	ZP_01134361.1	77.2	4.3e-17	1	Pseudoalteromonas tunicata D2	putative manganese-dependent inorganic pyrophosphatase
397	37679565	NP_934174.1	77.2	4.3e-17	1	Vibrio vulnificus YJ016	putative manganese-dependent inorganic pyrophosphatase
398	209809512	YP_002265050.1	77.2	4.4e-17	1	Aliivibrio salmonicida LFI1238	manganese-dependent inorganic pyrophosphatase
399	54303033	YP_133026.1	77	4.9e-17	1	Photobacterium profundum SS9	putative manganese-dependent inorganic pyrophosphatase
400	157962001	YP_001502035.1	77	5.1e-17	1	Shewanella pealeana ATCC 700345	putative manganese-dependent inorganic pyrophosphatase
401	188589830	YP_001920229.1	76.9	5.6e-17	1	Clostridium botulinum E3 str. Alaska E43	putative manganese-dependent inorganic pyrophosphatase
402	27366167	NP_761695.1	76.8	5.7e-17	1	Vibrio vulnificus CMCP6	putative manganese-dependent inorganic pyrophosphatase
403	110803953	YP_699336.1	76.8	5.9e-17	1	Clostridium perfringens SM101	putative manganese-dependent inorganic pyrophosphatase
404	126176076	YP_001052225.1	76.6	6.8e-17	1	Shewanella baltica OS155	inorganic diphosphatase
405	150403139	YP_001330433.1	76.4	7.4e-17	1	Methanococcus maripaludis C7	putative manganese-dependent inorganic pyrophosphatase
406	90411243	ZP_01219255.1	76.3	8e-17	1	Photobacterium profundum 3TCK	putative manganese-dependent inorganic pyrophosphatase
407	127512903	YP_001094100.1	76.2	8.5e-17	1	Shewanella loihica PV-4	putative manganese-dependent inorganic pyrophosphatase
408	119470586	ZP_01613289.1	76.2	8.7e-17	1	Alteromonadales bacterium TW-7	putative manganese-dependent inorganic pyrophosphatase
409	163749053	ZP_02156304.1	76.1	9.1e-17	1	Shewanella benthica KT99	putative manganese-dependent inorganic pyrophosphatase
410	71278115	YP_267149.1	76.1	9.4e-17	1	Colwellia psychrerythraea 34H	putative manganese-dependent inorganic pyrophosphatase
411	15643353	NP_228397.1	76.1	9.6e-17	1	Thermotoga maritima MSB8	putative manganese-dependent inorganic pyrophosphatase
412	169350869	ZP_02867807.1	75.8	1.1e-16	1	Clostridium spiroforme DSM 1552	hypothetical protein CLOSPI_01643
413	227901918	ZP_04019723.1	75.8	1.2e-16	1	Finegoldia magna ATCC 53516	possible inorganic diphosphatase
414	218709982	YP_002417603.1	75.7	1.2e-16	1	Vibrio splendidus LGP32	manganese-dependent inorganic pyrophosphatase
415	86147071	ZP_01065388.1	75.7	1.2e-16	1	Vibrio sp. MED222	putative manganese-dependent inorganic pyrophosphatase
416	187933211	YP_001885068.1	75.6	1.3e-16	1	Clostridium botulinum B str. Eklund 17B	putative manganese-dependent inorganic pyrophosphatase
417	34762898	ZP_00143880.1	75.3	1.6e-16	1	Fusobacterium nucleatum subsp. vincentii ATCC 49256	Manganese-dependent inorganic pyrophosphatase
418	197735160	YP_002163938.1	75.1	1.8e-16	1	Fusobacterium nucleatum subsp. polymorphum ATCC 10953	inorganic diphosphatase
419	148979479	ZP_01815536.1	75	2e-16	1	Vibrionales bacterium SWAT-3	putative manganese-dependent inorganic pyrophosphatase
420	219854417	YP_002471539.1	74.8	2.3e-16	1	Clostridium kluyveri NBRC 12016	hypothetical protein CKR_1074
421	153953801	YP_001394566.1	74.8	2.3e-16	1	Clostridium kluyveri DSM 555	putative manganese-dependent inorganic pyrophosphatase
422	126736560	ZP_01752300.1	74.3	3.2e-16	1	Roseobacter sp. CCS2	putative manganese-dependent inorganic pyrophosphatase
423	114773782	ZP_01450791.1	73.7	5.1e-16	1	alpha proteobacterium HTCC2255	putative manganese-dependent inorganic pyrophosphatase
424	221135414	ZP_03561717.1	73.7	5.1e-16	1	Glaciecola sp. HTCC2999	putative manganese-dependent inorganic pyrophosphatase
425	157375310	YP_001473910.1	73.3	6.4e-16	1	Shewanella sediminis HAW-EB3	putative manganese-dependent inorganic pyrophosphatase
426	227333205	ZP_03836861.1	72.6	1e-15	1	Citrobacter youngae ATCC 29220	hypothetical protein CIT292_02757
427	118444384	YP_878001.1	72.1	1.5e-15	1	Clostridium novyi NT	putative manganese-dependent inorganic pyrophosphatase
428	218251439	ZP_03472750.1	71.9	1.7e-15	1	Mitsuokella multacida DSM 20544	hypothetical protein MITSMUL_01093
429	153836143	ZP_01988810.1	71.8	1.8e-15	1	Vibrio parahaemolyticus AQ3810	putative manganese-dependent inorganic pyrophosphatase
430	168186144	ZP_02620779.1	71.6	2.1e-15	1	Clostridium botulinum C str. Eklund	inorganic diphosphatase
431	163799942	ZP_02193848.1	71.5	2.3e-15	1	Methanococcus voltae A3	Inorganic diphosphatase
432	87118226	ZP_01074125.1	71.4	2.4e-15	1	Marinomonas sp. MED121	putative manganese-dependent inorganic pyrophosphatase
433	145956275	ZP_01805272.1	71.4	2.5e-15	1	Clostridium difficile QCD-32g58	hypothetical protein CdifQ_04000384
434	28898544	NP_798149.1	70.9	3.5e-15	1	Vibrio parahaemolyticus RIMD 2210633	putative manganese-dependent inorganic pyrophosphatase
435	77359410	YP_338985.1	70.5	4.6e-15	1	Pseudoalteromonas haloplanktis TAC125	putative manganese-dependent inorganic pyrophosphatase
436	167624075	YP_001674369.1	69.5	8.9e-15	1	Shewanella halifaxensis HAW-EB4	putative manganese-dependent inorganic pyrophosphatase
437	167628681	YP_001679180.1	69.1	1.2e-14	1	Heliobacterium modesticaldum Ice1	putative manganese-dependent inorganic pyrophosphatase
438	126697905	YP_001086802.1	68.9	1.4e-14	1	Clostridium difficile 630	putative manganese-dependent inorganic pyrophosphatase
439	145299909	YP_001142750.1	68.7	1.6e-14	1	Aeromonas salmonicida subsp. salmonicida A449	manganese-dependent inorganic pyrophosphatase
440	19705129	NP_602624.1	68.5	1.8e-14	1	Fusobacterium nucleatum subsp. nucleatum ATCC 25586	putative manganese-dependent inorganic pyrophosphatase
441	160914871	ZP_02077085.1	68.2	2.2e-14	1	Eubacterium dolichum DSM 3991	hypothetical protein EUBDOL_00879
442	228577964	YP_002846311.1	67.1	4.8e-14	1	Citrobacter sp. 30_2	manganese-dependent inorganic pyrophosphatase
443	167756001	ZP_02428128.1	66.9	5.6e-14	1	Clostridium ramosum DSM 1402	hypothetical protein CLORAM_01521
444	89073619	ZP_01160141.1	66.7	6.2e-14	1	Photobacterium sp. SKA34	hypothetical pyrophosphatase
445	117621014	YP_857491.1	66.2	9e-14	1	Aeromonas hydrophila subsp. hydrophila ATCC 7966	manganese-dependent inorganic pyrophosphatase
446	222099050	YP_002533618.1	66.1	9.7e-14	1	Thermotoga neapolitana DSM 4359	manganese-dependent inorganic pyrophosphatase
447	212635352	YP_002311877.1	65.8	1.2e-13	1	Shewanella piezotolerans WP3	Inorganic diphosphatase
448	221218519	YP_002527477.1	63.7	5e-13	1	Escherichia coli	putative manganese-dependent inorganic pyrophosphatase
449	212703034	ZP_03311162.1	63.1	7.8e-13	1	Desulfovibrio piger ATCC 29098	hypothetical protein DESPIG_01072
450	225101472	YP_002668265.1	62.4	1.2e-12	1	Vibrio parahaemolyticus 16	inorganic pyrophosphatase/exopolyphosphatase
451	28211308	NP_782252.1	62.4	1.3e-12	1	Clostridium tetani E88	putative manganese-dependent inorganic pyrophosphatase
452	157145708	YP_001453027.1	62.1	1.5e-12	1	Citrobacter koseri ATCC BAA-895	hypothetical protein CKO_01458
453	91791842	YP_561493.1	62	1.6e-12	1	Shewanella denitrificans OS217	putative manganese-dependent inorganic pyrophosphatase
454	150399976	YP_001323743.1	61.1	3.1e-12	1	Methanococcus vannielii SB	putative manganese-dependent inorganic pyrophosphatase
455	134299943	YP_001113439.1	61	3.4e-12	1	Desulfotomaculum reducens MI-1	putative manganese-dependent inorganic pyrophosphatase
456	153937257	YP_001388349.1	60.5	4.7e-12	1	Clostridium botulinum A str. Hall	putative manganese-dependent inorganic pyrophosphatase
457	153931144	YP_001384880.1	60.5	4.7e-12	1	Clostridium botulinum A str. ATCC 19397	putative manganese-dependent inorganic pyrophosphatase
458	148380593	YP_001255134.1	60.1	6.1e-12	1	Clostridium botulinum A str. ATCC 3502	putative manganese-dependent inorganic pyrophosphatase
459	163801167	ZP_02195067.1	59.8	7.4e-12	1	Vibrio campbellii AND4	putative manganese-dependent inorganic pyrophosphatase
460	226950048	YP_002805139.1	58.8	1.5e-11	1	Clostridium botulinum A2 str. Kyoto	putative manganese-dependent inorganic pyrophosphatase
461	153837503	ZP_01990170.1	58.7	1.7e-11	1	Vibrio parahaemolyticus AQ3810	inorganic diphosphatase
462	28897939	NP_797544.1	58.7	1.7e-11	1	Vibrio parahaemolyticus RIMD 2210633	putative manganese-dependent inorganic pyrophosphatase
463	168180940	ZP_02615604.1	58.6	1.8e-11	1	Clostridium botulinum NCTC 2916	putative manganese-dependent inorganic pyrophosphatase
464	160892511	ZP_02073301.1	58.6	1.8e-11	1	Clostridium sp. L2-50	hypothetical protein CLOL250_00040
465	194539043	YP_002074104.1	58.4	2e-11	1	Vibrio sp. Ex25	Inorganic pyrophosphatase/exopolyphosphatase
466	224548226	ZP_03688765.1	57.6	3.5e-11	1	Bryantella formatexigens DSM 14469	hypothetical protein BRYFOR_04443
467	156974147	YP_001445054.1	57.5	3.7e-11	1	Vibrio harveyi ATCC BAA-1116	putative manganese-dependent inorganic pyrophosphatase
468	170756754	YP_001782252.1	57.4	4e-11	1	Clostridium botulinum B1 str. Okra	putative manganese-dependent inorganic pyrophosphatase
469	83591230	YP_431239.1	57.1	4.8e-11	1	Moorella thermoacetica ATCC 39073	putative manganese-dependent inorganic pyrophosphatase
470	168334170	ZP_02692377.1	57	5.4e-11	1	Epulopiscium sp. 'N.t. morphotype B'	putative manganese-dependent inorganic pyrophosphatase
471	169830556	YP_001716538.1	56.5	7.3e-11	1	Candidatus Desulforudis audaxviator MP104C	inorganic diphosphatase
472	91226004	ZP_01260931.1	55.8	1.2e-10	1	Vibrio alginolyticus 12G01	putative manganese-dependent inorganic pyrophosphatase
473	170760343	YP_001787956.1	55.4	1.6e-10	1	Clostridium botulinum A3 str. Loch Maree	putative manganese-dependent inorganic pyrophosphatase
474	168182719	ZP_02617383.1	54.9	2.2e-10	1	Clostridium botulinum Bf	putative manganese-dependent inorganic pyrophosphatase
475	223486937	YP_002593411.1	54.4	3.2e-10	1	Campylobacterales bacterium GD 1	inorganic pyrophosphatase, manganese-dependent
476	163815131	ZP_02206512.1	54.2	3.7e-10	1	Coprococcus eutactus ATCC 27759	hypothetical protein COPEUT_01287
477	187778774	ZP_02995247.1	54.2	3.7e-10	1	Clostridium sporogenes ATCC 15579	hypothetical protein CLOSPO_02369
478	210621664	ZP_03292740.1	54.1	4e-10	1	Clostridium hiranonis DSM 13275	hypothetical protein CLOHIR_00685
479	153941423	YP_001391936.1	53.8	4.7e-10	1	Clostridium botulinum F str. Langeland	putative manganese-dependent inorganic pyrophosphatase
480	167768196	ZP_02440249.1	53.6	5.6e-10	1	Clostridium sp. SS2/1	hypothetical protein CLOSS21_02752
481	150389488	YP_001319537.1	53.4	6.2e-10	1	Alkaliphilus metalliredigens QYMF	putative manganese-dependent inorganic pyrophosphatase
482	227410886	ZP_03894088.1	52.2	1.4e-09	1	Eggerthella lenta DSM 2243	inorganic pyrophosphatase/exopolyphosphatase
483	167039351	YP_001662336.1	52	1.7e-09	1	Thermoanaerobacter sp. X514	putative manganese-dependent inorganic pyrophosphatase
484	167036682	YP_001664260.1	52	1.7e-09	1	Thermoanaerobacter pseudethanolicus ATCC 33223	putative manganese-dependent inorganic pyrophosphatase
485	223489384	YP_002595649.1	51.2	3e-09	1	Carboxydibrachium pacificum DSM 12653	DRTGG domain protein
486	20808804	NP_623975.1	51.2	3e-09	1	Thermoanaerobacter tengcongensis MB4	putative manganese-dependent inorganic pyrophosphatase
487	225575701	ZP_03784311.1	48.3	2.2e-08	1	Blautia hydrogenotrophica DSM 10507	hypothetical protein RUMHYD_03794
488	158320986	YP_001513493.1	47.8	3.2e-08	1	Alkaliphilus oremlandii OhILAs	putative manganese-dependent inorganic pyrophosphatase
489	160880995	YP_001559963.1	47.3	4.2e-08	1	Clostridium phytofermentans ISDg	putative manganese-dependent inorganic pyrophosphatase
490	77919258	YP_357073.1	46.9	5.8e-08	1	Pelobacter carbinolicus DSM 2380	putative manganese-dependent inorganic pyrophosphatase
491	223937693	ZP_03629595.1	43.1	7.9e-07	1	bacterium Ellin514	Inorganic diphosphatase
492	114566148	YP_753302.1	42.9	9.1e-07	1	Syntrophomonas wolfei subsp. wolfei str. Goettingen	putative manganese-dependent inorganic pyrophosphatase
493	225151621	YP_002715472.1	41.6	2.3e-06	1	Verrucomicrobiae bacterium DG1235	CBS domain pair protein
494	153811996	ZP_01964664.1	41.4	2.6e-06	1	Ruminococcus obeum ATCC 29174	hypothetical protein RUMOBE_02389
495	148266167	YP_001232873.1	41.4	2.7e-06	1	Geobacter uraniireducens Rf4	putative manganese-dependent inorganic pyrophosphatase
496	182414488	YP_001819554.1	39.8	8.1e-06	1	Opitutus terrae PB90-1	inorganic diphosphatase
497	220927706	YP_002504615.1	38.8	1.6e-05	1	Clostridium cellulolyticum H10	DHHA2 domain protein
498	225166004	ZP_03727755.1	38.5	1.9e-05	1	Opitutaceae bacterium TAV2	Inorganic diphosphatase
499	225378467	ZP_03755688.1	37.8	3.1e-05	1	Roseburia inulinivorans DSM 16841	hypothetical protein ROSEINA2194_04135
500	154502589	ZP_02039649.1	37.7	3.5e-05	1	Ruminococcus gnavus ATCC 29149	hypothetical protein RUMGNA_00402
501	218274366	ZP_03484466.1	37.5	3.8e-05	1	Roseburia intestinalis L1-82	hypothetical protein ROSINTL182_01864
502	223983280	ZP_03633473.1	37.1	5.1e-05	1	Holdemania filiformis DSM 12042	hypothetical protein HOLDEFILI_00753
503	108803669	YP_643606.1	37.1	5.3e-05	1	Rubrobacter xylanophilus DSM 9941	putative manganese-dependent inorganic pyrophosphatase
504	196232574	ZP_03131426.1	36.5	7.7e-05	1	Chthoniobacter flavus Ellin428	Inorganic diphosphatase
505	197303159	ZP_03168202.1	36.5	7.9e-05	1	Ruminococcus lactaris ATCC 29176	hypothetical protein RUMLAC_01883
506	154150559	YP_001404177.1	35	0.00023	1	Candidatus Methanoregula boonei 6A8	putative manganese-dependent inorganic pyrophosphatase
507	126178441	YP_001046406.1	34.4	0.00032	1	Methanoculleus marisnigri JR1	putative manganese-dependent inorganic pyrophosphatase
508	153854637	ZP_01995887.1	34	0.00044	1	Dorea longicatena DSM 13814	hypothetical protein DORLON_01882
509	167758829	ZP_02430956.1	33	0.0009	1	Clostridium scindens ATCC 35704	hypothetical protein CLOSCI_01172
510	171909814	ZP_02925284.1	32.9	0.00096	1	Verrucomicrobium spinosum DSM 4136	putative manganese-dependent inorganic pyrophosphatase
511	78221724	YP_383471.1	32	0.0017	1	Geobacter metallireducens GS-15	putative manganese-dependent inorganic pyrophosphatase
512	88602447	YP_502625.1	32	0.0018	1	Methanospirillum hungatei JF-1	putative manganese-dependent inorganic pyrophosphatase
513	167745956	ZP_02418083.1	31.8	0.0021	1	Anaerostipes caccae DSM 14662	hypothetical protein ANACAC_00651
514	223986921	ZP_03636897.1	31.5	0.0025	1	Holdemania filiformis DSM 12042	hypothetical protein HOLDEFILI_04220
515	160944305	ZP_02091534.1	31.3	0.0029	1	Faecalibacterium prausnitzii M21/2	hypothetical protein FAEPRAM212_01816
516	224014194	XP_002296760.1	31.2	0.0031	1	Thalassiosira pseudonana CCMP1335	predicted protein
517	187735719	YP_001877831.1	30.8	0.004	1	Akkermansia muciniphila ATCC BAA-835	Inorganic diphosphatase
518	221195574	ZP_03568629.1	29.9	0.0075	1	Atopobium rimae ATCC 49626	manganese-dependent inorganic pyrophosphatase
519	219667568	YP_002458003.1	29.4	0.011	1	Desulfitobacterium hafniense DCB-2	Inorganic diphosphatase
520	89896636	YP_520123.1	29.4	0.011	1	Desulfitobacterium hafniense Y51	putative manganese-dependent inorganic pyrophosphatase
521	225553897	ZP_03774768.1	29.3	0.012	1	Subdoligranulum variabile DSM 15176	hypothetical protein SUBVAR_01293
522	188585876	YP_001917421.1	28.2	0.014	1	Natranaerobius thermophilus JW/NM-WN-LF	Inorganic diphosphatase
523	153814342	ZP_01967010.1	27.8	0.015	1	Ruminococcus torques ATCC 27756	hypothetical protein RUMTOR_00552
524	221075549	ZP_03546877.1	27.3	0.016	1	Blautia hansenii DSM 20583	hypothetical protein BLAHAN_00633
525	225026068	ZP_03715260.1	25.1	0.022	1	Eubacterium hallii DSM 3353	hypothetical protein EUBHAL_00307
526	225178539	ZP_03732057.1	24.5	0.024	1	Clostridium sp. M62/1	hypothetical protein CLOM621_02060
527	160937516	ZP_02084877.1	24.1	0.025	1	Clostridium bolteae ATCC BAA-613	hypothetical protein CLOBOL_02407
528	227423324	ZP_03906430.1	23.8	0.026	1	Denitrovibrio acetiphilus DSM 12809	inorganic pyrophosphatase/exopolyphosphatase
529	210608534	ZP_03287907.1	23.7	0.027	1	Clostridium nexile DSM 1787	hypothetical protein CLONEX_00086
530	159118156	XP_001709297.1	23.6	0.027	1	Giardia lamblia ATCC 50803	Manganese-dependent inorganic pyrophosphatase
531	124485998	YP_001030614.1	22.6	0.031	1	Methanocorpusculum labreanum Z	putative manganese-dependent inorganic pyrophosphatase
532	224386899	ZP_03651595.1	22.5	0.032	1	Clostridiales bacterium 1_7_47_FAA	putative manganese-dependent inorganic pyrophosphatase
533	227425910	ZP_03908976.1	22.5	0.032	1	Atopobium parvulum DSM 20469	inorganic pyrophosphatase/exopolyphosphatase
534	218135149	ZP_03463953.1	22.3	0.033	1	Bacteroides pectinophilus ATCC 43243	hypothetical protein BACPEC_03054
535	32474625	NP_867619.1	21.3	0.038	1	Rhodopirellula baltica SH 1	putative manganese-dependent inorganic pyrophosphatase
536	39998066	NP_954017.1	20.1	0.045	1	Geobacter sulfurreducens PCA	putative manganese-dependent inorganic pyrophosphatase
537	225412202	ZP_03761391.1	19.9	0.046	1	Clostridium asparagiforme DSM 15981	hypothetical protein CLOSTASPAR_05424
538	226323888	ZP_03799406.1	19.9	0.047	1	Coprococcus comes ATCC 27758	hypothetical protein COPCOM_01663
539	197117009	YP_002137436.1	19.3	0.051	1	Geobacter bemidjiensis Bem	DRTGG domain protein
540	95931149	ZP_01313873.1	18.6	0.057	1	Desulfuromonas acetoxidans DSM 684	Inorganic diphosphatase
541	189425679	YP_001952856.1	18.1	0.061	1	Geobacter lovleyi SZ	Inorganic diphosphatase
542	191164651	ZP_03026512.1	18.1	0.061	1	Geobacter sp. M21	Inorganic diphosphatase
543	206895945	YP_002246763.1	17.7	0.065	1	Coprothermobacter proteolyticus DSM 5265	manganese-dependent inorganic pyrophosphatase (Pyrophosphate phospho-hydrolase) (PPase)
544	166031129	ZP_02233958.1	17	0.071	1	Dorea formicigenerans ATCC 27755	hypothetical protein DORFOR_00814
545	225568605	ZP_03777630.1	14.4	0.11	1	Clostridium hylemonae DSM 15053	hypothetical protein CLOHYLEM_04682
546	118579191	YP_900441.1	12.8	0.13	1	Pelobacter propionicus DSM 2379	putative manganese-dependent inorganic pyrophosphatase
547	150387170	ZP_01925603.1	11.9	0.15	1	Victivallis vadensis ATCC BAA-548	Inorganic diphosphatase
548	218280829	ZP_03487462.1	11.1	0.17	1	Eubacterium biforme DSM 3989	hypothetical protein EUBIFOR_00020
549	145341440	XP_001415817.1	10.8	0.18	1	Ostreococcus lucimarinus CCE9901	predicted protein
550	227516050	ZP_03946099.1	9.2	0.23	1	Atopobium vaginae DSM 15829	possible inorganic diphosphatase
551	227873669	ZP_03991904.1	7.1	0.31	1	Oribacterium sinus F0268	possible inorganic diphosphatase
552	219852421	YP_002466853.1	4.6	0.44	1	Candidatus Methanosphaerula palustris E1-9c	Inorganic diphosphatase
553	222055295	YP_002537657.1	3.2	0.54	1	Geobacter sp. FRC-32	Inorganic diphosphatase
554	124027462	YP_001012782.1	-4.1	1.6	1	Hyperthermus butylicus DSM 5456	DHH family phosphoesterase
555	156741117	YP_001431246.1	-7.9	2.8	1	Roseiflexus castenholzii DSM 13941	phosphoesterase domain-containing protein

## Sheet: 1WPN_Bsubtillis
hitN	gi	ref	sp	gb	pdb	Hmm score	E-value	N dom	Source	full description
1	221312034	ZP_03593881.1				160	5.2e-42	1	Bacillus subtilis subsp. subtilis str. 168	putative manganese-dependent inorganic pyrophosphatase
2	16081107	NP_391935.1				160	5.2e-42	1	Bacillus subtilis subsp. subtilis str. 168	putative manganese-dependent inorganic pyrophosphatase
3	221325555	ZP_03606849.1				160	5.2e-42	1	Bacillus subtilis subsp. subtilis str. SMY	putative manganese-dependent inorganic pyrophosphatase
4	221321272	ZP_03602566.1				160	5.2e-42	1	Bacillus subtilis subsp. subtilis str. JH642	putative manganese-dependent inorganic pyrophosphatase
5	221316359	ZP_03598164.1				160	5.2e-42	1	Bacillus subtilis subsp. subtilis str. NCIB 3610	putative manganese-dependent inorganic pyrophosphatase
6	154688158	YP_001423319.1				158.6	1.4e-41	1	Bacillus amyloliquefaciens FZB42	putative manganese-dependent inorganic pyrophosphatase
7	227520935	ZP_03950984.1				157.1	3.9e-41	1	Lactobacillus gasseri JV-V03	manganese-dependent inorganic pyrophosphatase
8	226819118	ZP_03808237.1				157.1	3.9e-41	1	Lactobacillus gasseri MV-22	putative manganese-dependent inorganic pyrophosphatase
9	116629644	YP_814816.1				157.1	3.9e-41	1	Lactobacillus gasseri ATCC 33323	putative manganese-dependent inorganic pyrophosphatase
10	172056982	YP_001813442.1				156	8.1e-41	1	Exiguobacterium sibiricum 255-15	inorganic diphosphatase
11	218291448	ZP_03495365.1				156	8.3e-41	1	Alicyclobacillus acidocaldarius LAA1	Inorganic diphosphatase
12	229085600	ZP_04217832.1				154.9	1.7e-40	1	Bacillus cereus Rock3-44	manganese-dependent inorganic pyrophosphatase
13	227889997	ZP_04007802.1				154.2	2.8e-40	1	Lactobacillus johnsonii ATCC 33200	manganese-dependent inorganic pyrophosphatase
14	42519099	NP_965029.1				154.2	2.8e-40	1	Lactobacillus johnsonii NCC 533	putative manganese-dependent inorganic pyrophosphatase
15	228991638	ZP_04151579.1				153.7	4e-40	1	Bacillus pseudomycoides DSM 12442	manganese-dependent inorganic pyrophosphatase
16	229005280	ZP_04162995.1				153.7	4e-40	1	Bacillus mycoides Rock1-4	manganese-dependent inorganic pyrophosphatase
17	226818251	ZP_03807519.1				153.7	4e-40	1	Lactobacillus jensenii 1153	putative manganese-dependent inorganic pyrophosphatase
18	228997742	ZP_04157347.1				153.7	4e-40	1	Bacillus mycoides Rock3-17	manganese-dependent inorganic pyrophosphatase
19	228004858	ZP_04051830.1				153.6	4.4e-40	1	Alicyclobacillus acidocaldarius subsp. acidocaldarius DSM 446	inorganic pyrophosphatase/exopolyphosphatase
20	124522445	ZP_01697036.1				153.4	5.2e-40	1	Bacillus coagulans 36D1	DHHA2
21	227526250	ZP_03956299.1				153.1	6.3e-40	1	Lactobacillus jensenii JV-V16	manganese-dependent inorganic pyrophosphatase
22	52787560	YP_093389.1				152.7	8.1e-40	1	Bacillus licheniformis ATCC 14580	putative manganese-dependent inorganic pyrophosphatase
23	52082169	YP_080960.1				152.7	8.1e-40	1	Bacillus licheniformis ATCC 14580	putative manganese-dependent inorganic pyrophosphatase
24	30020945	NP_832576.1				152.4	9.9e-40	1	Bacillus cereus ATCC 14579	putative manganese-dependent inorganic pyrophosphatase
25	229128167	ZP_04257149.1				152.4	9.9e-40	1	Bacillus cereus BDRD-Cer4	manganese-dependent inorganic pyrophosphatase
26	229110276	ZP_04239850.1				152.4	9.9e-40	1	Bacillus cereus Rock1-15	manganese-dependent inorganic pyrophosphatase
27	218232094	YP_002367545.1				152.4	9.9e-40	1	Bacillus cereus B4264	inorganic pyrophosphatase, manganese-dependent
28	229046524	ZP_04192178.1				152.4	9.9e-40	1	Bacillus cereus AH676	manganese-dependent inorganic pyrophosphatase
29	229060496	ZP_04197859.1				152.4	1e-39	1	Bacillus cereus AH603	manganese-dependent inorganic pyrophosphatase
30	229133711	ZP_04262537.1				152.4	1e-39	1	Bacillus cereus BDRD-ST196	manganese-dependent inorganic pyrophosphatase
31	163940572	YP_001645456.1				152.4	1e-39	1	Bacillus weihenstephanensis KBAB4	putative manganese-dependent inorganic pyrophosphatase
32	229167353	ZP_04295091.1				152.4	1e-39	1	Bacillus cereus AH621	manganese-dependent inorganic pyrophosphatase
33	229012082	ZP_04169261.1				152.4	1e-39	1	Bacillus mycoides DSM 2048	manganese-dependent inorganic pyrophosphatase
34	196041666	ZP_03108957.1				151.7	1.6e-39	1	Bacillus cereus NVH0597-99	inorganic pyrophosphatase, manganese-dependent
35	196032523	ZP_03099937.1				151.7	1.6e-39	1	Bacillus cereus W	inorganic pyrophosphatase, manganese-dependent
36	229091830	ZP_04223025.1				151.7	1.6e-39	1	Bacillus cereus Rock3-42	manganese-dependent inorganic pyrophosphatase
37	229122374	ZP_04251588.1				151.7	1.6e-39	1	Bacillus cereus 95/8201	manganese-dependent inorganic pyrophosphatase
38	229185041	ZP_04312231.1				151.7	1.6e-39	1	Bacillus cereus BGSC 6E1	manganese-dependent inorganic pyrophosphatase
39	196043623	ZP_03110861.1				151.7	1.6e-39	1	Bacillus cereus 03BB108	inorganic pyrophosphatase, manganese-dependent
40	190565366	ZP_03018286.1				151.7	1.6e-39	1	Bacillus anthracis Tsiankovskii-I	inorganic pyrophosphatase, manganese-dependent
41	228946439	ZP_04108758.1				151.7	1.6e-39	1	Bacillus thuringiensis serovar monterrey BGSC 4AJ1	manganese-dependent inorganic pyrophosphatase
42	228934097	ZP_04096938.1				151.7	1.6e-39	1	Bacillus thuringiensis serovar andalousiensis BGSC 4AW1	manganese-dependent inorganic pyrophosphatase
43	49479109	YP_036910.1				151.7	1.6e-39	1	Bacillus thuringiensis serovar konkukian str. 97-27	putative manganese-dependent inorganic pyrophosphatase
44	228915423	ZP_04079016.1				151.7	1.6e-39	1	Bacillus thuringiensis serovar pulsiensis BGSC 4CC1	manganese-dependent inorganic pyrophosphatase
45	165868955	ZP_02213615.1				151.7	1.6e-39	1	Bacillus anthracis str. A0488	inorganic pyrophosphatase, manganese-dependent
46	47528119	YP_019468.1				151.7	1.6e-39	1	Bacillus anthracis str. 'Ames Ancestor'	putative manganese-dependent inorganic pyrophosphatase
47	49185642	YP_028894.1				151.7	1.6e-39	1	Bacillus anthracis str. Sterne	putative manganese-dependent inorganic pyrophosphatase
48	227814362	YP_002814371.1				151.7	1.6e-39	1	Bacillus anthracis str. CDC 684	inorganic pyrophosphatase, manganese-dependent
49	167637668	ZP_02395947.1				151.7	1.6e-39	1	Bacillus anthracis str. A0193	inorganic pyrophosphatase, manganese-dependent
50	167631761	ZP_02390088.1				151.7	1.6e-39	1	Bacillus anthracis str. A0442	inorganic pyrophosphatase, manganese-dependent
51	170704548	ZP_02895014.1				151.7	1.6e-39	1	Bacillus anthracis str. A0389	inorganic pyrophosphatase, manganese-dependent
52	170685482	ZP_02876706.1				151.7	1.6e-39	1	Bacillus anthracis str. A0465	inorganic pyrophosphatase, manganese-dependent
53	177649619	ZP_02932621.1				151.7	1.6e-39	1	Bacillus anthracis str. A0174	inorganic pyrophosphatase, manganese-dependent
54	30262795	NP_845172.1				151.7	1.6e-39	1	Bacillus anthracis str. Ames	putative manganese-dependent inorganic pyrophosphatase
55	118478178	YP_895329.1				151.7	1.6e-39	1	Bacillus thuringiensis str. Al Hakam	putative manganese-dependent inorganic pyrophosphatase
56	218903948	YP_002451782.1				151.7	1.6e-39	1	Bacillus cereus AH820	inorganic pyrophosphatase, manganese-dependent
57	52142689	YP_084140.1				151.7	1.7e-39	1	Bacillus cereus E33L	putative manganese-dependent inorganic pyrophosphatase
58	228959055	ZP_04120755.1				151.7	1.7e-39	1	Bacillus thuringiensis serovar pakistani str. T13001	manganese-dependent inorganic pyrophosphatase
59	229173474	ZP_04301018.1				151.5	1.8e-39	1	Bacillus cereus MM3	manganese-dependent inorganic pyrophosphatase
60	152975687	YP_001375204.1				151.3	2.1e-39	1	Bacillus cereus subsp. cytotoxis NVH 391-98	putative manganese-dependent inorganic pyrophosphatase
61	229145401	ZP_04273789.1				151.3	2.2e-39	1	Bacillus cereus BDRD-ST24	manganese-dependent inorganic pyrophosphatase
62	229179108	ZP_04306465.1				150.8	3.1e-39	1	Bacillus cereus 172560W	manganese-dependent inorganic pyrophosphatase
63	229030505	ZP_04186542.1				150.8	3.1e-39	1	Bacillus cereus AH1271	manganese-dependent inorganic pyrophosphatase
64	229161693	ZP_04289673.1				150.7	3.2e-39	1	Bacillus cereus R309803	manganese-dependent inorganic pyrophosphatase
65	229116333	ZP_04245723.1				150.7	3.2e-39	1	Bacillus cereus Rock1-3	manganese-dependent inorganic pyrophosphatase
66	229103427	ZP_04234109.1				150.7	3.2e-39	1	Bacillus cereus Rock3-28	manganese-dependent inorganic pyrophosphatase
67	229097339	ZP_04228301.1				150.7	3.2e-39	1	Bacillus cereus Rock3-29	manganese-dependent inorganic pyrophosphatase
68	229024316	ZP_04180774.1				150.7	3.2e-39	1	Bacillus cereus AH1272	manganese-dependent inorganic pyrophosphatase
69	229018135	ZP_04175010.1				150.7	3.2e-39	1	Bacillus cereus AH1273	manganese-dependent inorganic pyrophosphatase
70	228901365	ZP_04065557.1				150.7	3.2e-39	1	Bacillus thuringiensis IBL 4222	manganese-dependent inorganic pyrophosphatase
71	228979418	ZP_04139752.1				150.7	3.2e-39	1	Bacillus thuringiensis Bt407	manganese-dependent inorganic pyrophosphatase
72	228972837	ZP_04133434.1				150.7	3.2e-39	1	Bacillus thuringiensis serovar thuringiensis str. T01001	manganese-dependent inorganic pyrophosphatase
73	228908569	ZP_04072409.1				150.7	3.2e-39	1	Bacillus thuringiensis IBL 200	manganese-dependent inorganic pyrophosphatase
74	228965769	ZP_04126846.1				150.7	3.2e-39	1	Bacillus thuringiensis serovar sotto str. T04001	manganese-dependent inorganic pyrophosphatase
75	218897850	YP_002446261.1				150.7	3.2e-39	1	Bacillus cereus G9842	inorganic pyrophosphatase, manganese-dependent
76	228939943	ZP_04102519.1				150.7	3.2e-39	1	Bacillus thuringiensis serovar berliner ATCC 10792	manganese-dependent inorganic pyrophosphatase
77	229196998	ZP_04323737.1				150.7	3.3e-39	1	Bacillus cereus m1293	manganese-dependent inorganic pyrophosphatase
78	217960265	YP_002338825.1				150.7	3.3e-39	1	Bacillus cereus AH187	inorganic pyrophosphatase, manganese-dependent
79	229139462	ZP_04268033.1				150.7	3.3e-39	1	Bacillus cereus BDRD-ST26	manganese-dependent inorganic pyrophosphatase
80	228953158	ZP_04115215.1				150.6	3.6e-39	1	Bacillus thuringiensis serovar kurstaki str. T03a001	manganese-dependent inorganic pyrophosphatase
81	229080013	ZP_04212544.1				150.6	3.6e-39	1	Bacillus cereus Rock4-2	manganese-dependent inorganic pyrophosphatase
82	228921493	ZP_04084816.1				150.6	3.6e-39	1	Bacillus thuringiensis serovar huazhongensis BGSC 4BD1	manganese-dependent inorganic pyrophosphatase
83	206971818	ZP_03232767.1				150.6	3.6e-39	1	Bacillus cereus AH1134	inorganic pyrophosphatase, manganese-dependent
84	229070301	ZP_04203550.1				150.6	3.6e-39	1	Bacillus cereus F65185	manganese-dependent inorganic pyrophosphatase
85	42781911	NP_979158.1				150.5	3.9e-39	1	Bacillus cereus ATCC 10987	putative manganese-dependent inorganic pyrophosphatase
86	229151034	ZP_04279244.1				150.4	3.9e-39	1	Bacillus cereus m1550	manganese-dependent inorganic pyrophosphatase
87	227553413	ZP_03983462.1				150.1	5.1e-39	1	Enterococcus faecalis HH22	manganese-dependent inorganic pyrophosphatase
88	29376170	NP_815324.1				150.1	5.1e-39	1	Enterococcus faecalis V583	putative manganese-dependent inorganic pyrophosphatase
89	227518799	ZP_03948848.1				150.1	5.1e-39	1	Enterococcus faecalis TX0104	manganese-dependent inorganic pyrophosphatase
90	229549965	ZP_04438690.1				150.1	5.1e-39	1	Enterococcus faecalis ATCC 29200	manganese-dependent inorganic pyrophosphatase
91	89095966	ZP_01168860.1				150	5.2e-39	1	Bacillus sp. NRRL B-14911	putative manganese-dependent inorganic pyrophosphatase
92	65320118	ZP_00393077.1				150	5.5e-39	1	Bacillus anthracis str. A2012	COG1227: Inorganic pyrophosphatase/exopolyphosphatase
93	169185541	ZP_02845703.1				149.9	5.6e-39	1	Paenibacillus sp. JDR-2	Inorganic diphosphatase
94	206973905	ZP_03234823.1				149.8	6.3e-39	1	Bacillus cereus H3081.97	inorganic pyrophosphatase, manganese-dependent
95	222096324	YP_002530381.1				149.8	6.3e-39	1	Bacillus cereus Q1	manganese-dependent inorganic pyrophosphatase
96	116492719	YP_804454.1				149.5	7.3e-39	1	Pediococcus pentosaceus ATCC 25745	putative manganese-dependent inorganic pyrophosphatase
97	47567641	ZP_00238351.1				149.5	7.4e-39	1	Bacillus cereus G9241	inorganic pyrophosphatase, manganese-dependent
98	228927876	ZP_04090924.1				149.5	7.6e-39	1	Bacillus thuringiensis serovar pondicheriensis BGSC 4BA1	manganese-dependent inorganic pyrophosphatase
99	229190923	ZP_04317914.1				149.1	9.7e-39	1	Bacillus cereus ATCC 10876	manganese-dependent inorganic pyrophosphatase
100	229156404	ZP_04284498.1				149.1	1e-38	1	Bacillus cereus ATCC 4342	manganese-dependent inorganic pyrophosphatase
101	228985919	ZP_04146067.1				149	1e-38	1	Bacillus thuringiensis serovar tochigiensis BGSC 4Y1	manganese-dependent inorganic pyrophosphatase
102	81428582	YP_395582.1				148.3	1.7e-38	1	Lactobacillus sakei subsp. sakei 23K	putative manganese-dependent inorganic pyrophosphatase
103	227361818	ZP_03846025.1				148.3	1.7e-38	1	Lactobacillus sakei subsp. carnosus DSM 15831	manganese-dependent inorganic pyrophosphatase
104	192813060	ZP_03041726.1				147.3	3.4e-38	1	Geobacillus sp. Y412MC10	Inorganic diphosphatase
105	116333454	YP_794981.1				146.9	4.6e-38	1	Lactobacillus brevis ATCC 367	putative manganese-dependent inorganic pyrophosphatase
106	225864800	YP_002750178.1				146.8	4.8e-38	1	Bacillus cereus 03BB102	inorganic pyrophosphatase, manganese-dependent
107	229545775	ZP_04434500.1				146.7	5.3e-38	1	Enterococcus faecalis TX1332	manganese-dependent inorganic pyrophosphatase
108	116514011	YP_812917.1				146	8.6e-38	1	Lactobacillus delbrueckii subsp. bulgaricus ATCC BAA-365	putative manganese-dependent inorganic pyrophosphatase
109	104773995	YP_618975.1				146	8.6e-38	1	Lactobacillus delbrueckii subsp. bulgaricus ATCC 11842	putative manganese-dependent inorganic pyrophosphatase
110	163790381	ZP_02184812.1				145.3	1.3e-37	1	Carnobacterium sp. AT7	putative manganese-dependent inorganic pyrophosphatase
111	227358633	ZP_03842936.1				145.3	1.4e-37	1	Lactobacillus sakei subsp. carnosus DSM 15831	manganese-dependent inorganic pyrophosphatase
112	227893713	ZP_04011518.1				145.3	1.4e-37	1	Lactobacillus ultunensis DSM 16047	manganese-dependent inorganic pyrophosphatase
113	56964667	YP_176398.1				145.3	1.4e-37	1	Bacillus clausii KSM-K16	putative manganese-dependent inorganic pyrophosphatase
114	227904048	ZP_04021853.1				145.2	1.5e-37	1	Lactobacillus acidophilus ATCC 4796	manganese-dependent inorganic pyrophosphatase
115	58337415	YP_194000.1				145.2	1.5e-37	1	Lactobacillus acidophilus NCFM	putative manganese-dependent inorganic pyrophosphatase
116	157694450	YP_001488912.1				145	1.7e-37	1	Bacillus pumilus SAFR-032	putative manganese-dependent inorganic pyrophosphatase
117	194016215	ZP_03054829.1				145	1.7e-37	1	Bacillus pumilus ATCC 7061	manganese-dependent inorganic pyrophosphatase (Pyrophosphate phospho-hydrolase) (PPase)
118	163764452	ZP_02171509.1				144.3	2.8e-37	1	Bacillus selenitireducens MLS10	Cystathionine gamma-synthase
119	226313531	YP_002773425.1				144.3	2.8e-37	1	Brevibacillus brevis NBRC 100599	manganese-dependent inorganic pyrophosphatase
120	169829774	YP_001699932.1				144.2	3e-37	1	Lysinibacillus sphaericus C3-41	manganese-dependent inorganic pyrophosphatase
121	227529215	ZP_03959264.1				144.2	3e-37	1	Lactobacillus vaginalis ATCC 49540	inorganic diphosphatase
122	116872880	YP_849661.1				144	3.4e-37	1	Listeria welshimeri serovar 6b str. SLCC5334	putative manganese-dependent inorganic pyrophosphatase
123	187603650	ZP_02989862.1				143.5	4.9e-37	1	Exiguobacterium sp. AT1b	Inorganic diphosphatase
124	217964405	YP_002350083.1				143.1	6.5e-37	1	Listeria monocytogenes HCC23	manganese-dependent inorganic pyrophosphatase (Pyrophosphate phospho-hydrolase) (PPase)
125	227878636	ZP_03996553.1				143	6.8e-37	1	Lactobacillus crispatus JV-V01	manganese-dependent inorganic pyrophosphatase
126	205375005	ZP_03227796.1				142.7	8.6e-37	1	Bacillus coahuilensis m4-4	putative manganese-dependent inorganic pyrophosphatase
127	226224049	YP_002758156.1				142.6	9.2e-37	1	Listeria monocytogenes	hypothetical protein Lm4b_01458
128	224501611	ZP_03669918.1				142.6	9.2e-37	1	Listeria monocytogenes FSL R2-561	putative manganese-dependent inorganic pyrophosphatase
129	16803488	NP_464973.1				142.6	9.2e-37	1	Listeria monocytogenes EGD-e	putative manganese-dependent inorganic pyrophosphatase
130	224499700	ZP_03668049.1				142.6	9.2e-37	1	Listeria monocytogenes Finland 1988	putative manganese-dependent inorganic pyrophosphatase
131	149181572	ZP_01860066.1				142.6	9.3e-37	1	Bacillus sp. SG-1	putative manganese-dependent inorganic pyrophosphatase
132	47092738	ZP_00230524.1				142.5	9.5e-37	1	Listeria monocytogenes str. 4b H7858	inorganic pyrophosphatase, manganese-dependent
133	46907676	YP_014065.1				142.5	9.5e-37	1	Listeria monocytogenes str. 4b F2365	putative manganese-dependent inorganic pyrophosphatase
134	227510434	ZP_03940483.1				142.1	1.3e-36	1	Lactobacillus brevis subsp. gravesensis ATCC 27305	manganese-dependent inorganic pyrophosphatase
135	227513443	ZP_03943492.1				142.1	1.3e-36	1	Lactobacillus buchneri ATCC 11577	manganese-dependent inorganic pyrophosphatase
136	227524585	ZP_03954634.1				142.1	1.3e-36	1	Lactobacillus hilgardii ATCC 8290	manganese-dependent inorganic pyrophosphatase
137	227890831	ZP_04008636.1				140.9	2.8e-36	1	Lactobacillus salivarius ATCC 11741	manganese-dependent inorganic pyrophosphatase
138	227515148	ZP_03945197.1				140.6	3.6e-36	1	Lactobacillus fermentum ATCC 14931	inorganic diphosphatase
139	184155382	YP_001843722.1				140.6	3.6e-36	1	Lactobacillus fermentum IFO 3956	inorganic pyrophosphatase
140	47095399	ZP_00233009.1				140.3	4.3e-36	1	Listeria monocytogenes str. 1/2a F6854	inorganic pyrophosphatase, manganese-dependent
141	90961810	YP_535726.1				140.2	4.8e-36	1	Lactobacillus salivarius UCC118	putative manganese-dependent inorganic pyrophosphatase
142	126651528	ZP_01723732.1				140	5.3e-36	1	Bacillus sp. B14905	putative manganese-dependent inorganic pyrophosphatase
143	161507595	YP_001577549.1				138.9	1.2e-35	1	Lactobacillus helveticus DPC 4571	putative manganese-dependent inorganic pyrophosphatase
144	69248398	ZP_00604734.1				138.5	1.6e-35	1	Enterococcus faecium DO	Inorganic diphosphatase
145	16800554	NP_470822.1				137.9	2.3e-35	1	Listeria innocua Clip11262	putative manganese-dependent inorganic pyrophosphatase
146	229556557	ZP_04444346.1				137.5	3.2e-35	1	Listeria grayi DSM 20601	manganese-dependent inorganic pyrophosphatase
147	227527016	ZP_03957065.1				136.8	5.1e-35	1	Lactobacillus ruminis ATCC 25644	manganese-dependent inorganic pyrophosphatase
148	23098473	NP_691939.1				135.2	1.5e-34	1	Oceanobacillus iheyensis HTE831	putative manganese-dependent inorganic pyrophosphatase
149	227551206	ZP_03981255.1				135	1.8e-34	1	Enterococcus faecium TX1330	inorganic diphosphatase
150	148544016	YP_001271386.1				134.4	2.7e-34	1	Lactobacillus reuteri DSM 20016	inorganic diphosphatase
151	227364931	ZP_03848975.1				134.4	2.7e-34	1	Lactobacillus reuteri MM2-3	inorganic diphosphatase
152	194467944	ZP_03073930.1				134.4	2.7e-34	1	Lactobacillus reuteri 100-23	Inorganic diphosphatase
153	227543443	ZP_03973492.1				134.4	2.7e-34	1	Lactobacillus reuteri CF48-3A	inorganic diphosphatase
154	227531118	ZP_03961167.1				134.4	2.7e-34	1	Lactobacillus reuteri MM4-1	inorganic diphosphatase
155	184153410	YP_001841751.1				134.4	2.7e-34	1	Lactobacillus reuteri JCM 1112	inorganic pyrophosphatase
156	227974519	ZP_04022807.1				134.4	2.7e-34	1	Lactobacillus reuteri SD2112	inorganic diphosphatase
157	229211270	ZP_04337664.1				124.3	2.8e-31	1	Leptotrichia buccalis DSM 1135	inorganic pyrophosphatase/exopolyphosphatase
158	222151897	YP_002561057.1				123	7e-31	1	Macrococcus caseolyticus JCSC5402	manganese-dependent inorganic pyrophosphatase homolog
159	28378498	NP_785390.1				122.4	1.1e-30	1	Lactobacillus plantarum WCFS1	putative manganese-dependent inorganic pyrophosphatase
160	227895027	ZP_04012832.1				122.4	1.1e-30	1	Lactobacillus plantarum subsp. plantarum ATCC 14917	manganese-dependent inorganic pyrophosphatase
161	227535102	ZP_03965151.1				122.4	1.1e-30	1	Lactobacillus paracasei subsp. paracasei ATCC 25302	inorganic diphosphatase
162	224453720	ZP_03662193.1				122.3	1.2e-30	1	Lactobacillus paracasei subsp. paracasei 8700:2	inorganic pyrophosphatase/exopolyphosphatase
163	116494900	YP_806634.1				122.3	1.2e-30	1	Lactobacillus casei ATCC 334	inorganic pyrophosphatase/exopolyphosphatase
164	229552221	ZP_04440946.1				121.7	1.8e-30	1	Lactobacillus rhamnosus LMS2-1	inorganic diphosphatase
165	199599259	ZP_03212660.1				121.7	1.8e-30	1	Lactobacillus rhamnosus HN001	Inorganic pyrophosphatase/exopolyphosphatase
166	191638410	YP_001987576.1				119.6	7.7e-30	1	Lactobacillus casei BL23	Inorganic pyrophosphatase
167	116627284	YP_819903.1				119.2	1e-29	1	Streptococcus thermophilus LMD-9	putative manganese-dependent inorganic pyrophosphatase
168	55822349	YP_140790.1				119.1	1.1e-29	1	Streptococcus thermophilus CNRZ1066	putative manganese-dependent inorganic pyrophosphatase
169	55820464	YP_138906.1				119.1	1.1e-29	1	Streptococcus thermophilus LMG 18311	putative manganese-dependent inorganic pyrophosphatase
170	170017457	YP_001728376.1				117.2	3.9e-29	1	Leuconostoc citreum KM20	inorganic pyrophosphatase/exopolyphosphatase
171	228476543	ZP_04061230.1				115.8	1.1e-28	1	Streptococcus salivarius SK126	manganese-dependent inorganic pyrophosphatase
172	24380063	NP_722018.1				115.6	1.2e-28	1	Streptococcus mutans UA159	putative manganese-dependent inorganic pyrophosphatase
173	116618457	YP_818828.1				115.3	1.5e-28	1	Leuconostoc mesenteroides subsp. mesenteroides ATCC 8293	inorganic pyrophosphatase/exopolyphosphatase
174	171780236	ZP_02921140.1				113.8	4.1e-28	1	Streptococcus infantarius subsp. infantarius ATCC BAA-102	hypothetical protein STRINF_02024
175	15927493	NP_375026.1				113.7	4.5e-28	1	Staphylococcus aureus subsp. aureus N315	putative manganese-dependent inorganic pyrophosphatase
176	148268393	YP_001247336.1				113.7	4.5e-28	1	Staphylococcus aureus subsp. aureus JH9	putative manganese-dependent inorganic pyrophosphatase
177	150394455	YP_001317130.1				113.7	4.5e-28	1	Staphylococcus aureus subsp. aureus JH1	putative manganese-dependent inorganic pyrophosphatase
178	161510143	YP_001575802.1				113.7	4.5e-28	1	Staphylococcus aureus subsp. aureus USA300_TCH1516	putative manganese-dependent inorganic pyrophosphatase
179	87161880	YP_494552.1				113.7	4.5e-28	1	Staphylococcus aureus subsp. aureus USA300_FPR3757	putative manganese-dependent inorganic pyrophosphatase
180	221140373	ZP_03564866.1				113.7	4.5e-28	1	Staphylococcus aureus subsp. aureus str. JKD6009	putative manganese-dependent inorganic pyrophosphatase
181	221139078	ZP_03563878.1				113.7	4.5e-28	1	Staphylococcus aureus subsp. aureus str. JKD6008	putative manganese-dependent inorganic pyrophosphatase
182	156980235	YP_001442494.1				113.7	4.5e-28	1	Staphylococcus aureus subsp. aureus Mu3	putative manganese-dependent inorganic pyrophosphatase
183	82751577	YP_417318.1				113.7	4.5e-28	1	Staphylococcus aureus RF122	putative manganese-dependent inorganic pyrophosphatase
184	151222069	YP_001332891.1				113.7	4.5e-28	1	Staphylococcus aureus subsp. aureus str. Newman	putative manganese-dependent inorganic pyrophosphatase
185	88195820	YP_500630.1				113.7	4.5e-28	1	Staphylococcus aureus subsp. aureus NCTC 8325	putative manganese-dependent inorganic pyrophosphatase
186	21283589	NP_646677.1				113.7	4.5e-28	1	Staphylococcus aureus subsp. aureus MW2	putative manganese-dependent inorganic pyrophosphatase
187	15924909	NP_372443.1				113.7	4.5e-28	1	Staphylococcus aureus subsp. aureus Mu50	putative manganese-dependent inorganic pyrophosphatase
188	227557565	ZP_03987612.1				113.7	4.5e-28	1	Staphylococcus aureus subsp. aureus MN8	manganese-dependent inorganic pyrophosphatase
189	227897988	ZP_04015793.1				113.7	4.5e-28	1	Staphylococcus aureus subsp. aureus TCH60	manganese-dependent inorganic pyrophosphatase
190	49484161	YP_041385.1				113.7	4.5e-28	1	Staphylococcus aureus subsp. aureus MRSA252	putative manganese-dependent inorganic pyrophosphatase
191	49486739	YP_043960.1				113.7	4.5e-28	1	Staphylococcus aureus subsp. aureus MSSA476	putative manganese-dependent inorganic pyrophosphatase
192	57650672	YP_186806.1				113.7	4.5e-28	1	Staphylococcus aureus subsp. aureus COL	putative manganese-dependent inorganic pyrophosphatase
193	223934104	ZP_03626051.1				113.2	6.3e-28	1	Streptococcus suis 89/1591	Inorganic diphosphatase
194	146319319	YP_001199031.1				112.8	8.2e-28	1	Streptococcus suis 05ZYH33	putative manganese-dependent inorganic pyrophosphatase
195	227431863	ZP_03913887.1				112.4	1.1e-27	1	Leuconostoc mesenteroides subsp. cremoris ATCC 19254	inorganic diphosphatase
196	224476975	YP_002634581.1				112.1	1.4e-27	1	Staphylococcus carnosus subsp. carnosus TM300	putative manganese-dependent inorganic pyrophosphatase
197	146321523	YP_001201234.1				111.7	1.8e-27	1	Streptococcus suis 98HAH33	putative manganese-dependent inorganic pyrophosphatase
198	73662181	YP_300962.1				107.8	2.8e-26	1	Staphylococcus saprophyticus subsp. saprophyticus ATCC 15305	putative manganese-dependent inorganic pyrophosphatase
199	77413364	ZP_00789558.1				107.4	3.5e-26	1	Streptococcus agalactiae 515	inorganic pyrophosphatase, manganese-dependent
200	25011509	NP_735904.1				107.4	3.5e-26	1	Streptococcus agalactiae NEM316	putative manganese-dependent inorganic pyrophosphatase
201	222152596	YP_002561771.1				107.3	3.8e-26	1	Streptococcus uberis 0140J	manganese-dependent inorganic pyrophosphatase
202	70726035	YP_252949.1				105.6	1.3e-25	1	Staphylococcus haemolyticus JCSC1435	putative manganese-dependent inorganic pyrophosphatase
203	77408642	ZP_00785376.1				105.3	1.5e-25	1	Streptococcus agalactiae COH1	inorganic pyrophosphatase, manganese-dependent
204	77405764	ZP_00782849.1				105.3	1.5e-25	1	Streptococcus agalactiae H36B	inorganic pyrophosphatase, manganese-dependent
205	76788545	YP_330038.1				105.3	1.5e-25	1	Streptococcus agalactiae A909	putative manganese-dependent inorganic pyrophosphatase
206	77411519	ZP_00787863.1				105.3	1.5e-25	1	Streptococcus agalactiae CJB111	inorganic pyrophosphatase, manganese-dependent
207	22537544	NP_688395.1				105.3	1.5e-25	1	Streptococcus agalactiae 2603V/R	putative manganese-dependent inorganic pyrophosphatase
208	76797681	ZP_00779950.1				105.3	1.5e-25	1	Streptococcus agalactiae 18RS21	Manganese-dependent inorganic pyrophosphatase(Pyrophosphate phospho-hydrolase) (PPase)
209	194397199	YP_002038166.1				104.8	2.1e-25	1	Streptococcus pneumoniae G54	manganese-dependent inorganic pyrophosphatase
210	15901378	NP_345982.1				104.8	2.1e-25	1	Streptococcus pneumoniae TIGR4	putative manganese-dependent inorganic pyrophosphatase
211	15903432	NP_358982.1				104.8	2.1e-25	1	Streptococcus pneumoniae R6	putative manganese-dependent inorganic pyrophosphatase
212	168575270	ZP_02721233.1				104.8	2.1e-25	1	Streptococcus pneumoniae MLV-016	manganese-dependent inorganic pyrophosphatase (Pyrophosphate phospho-hydrolase) (PPase)
213	168493435	ZP_02717578.1				104.8	2.1e-25	1	Streptococcus pneumoniae CDC3059-06	manganese-dependent inorganic pyrophosphatase (Pyrophosphate phospho-hydrolase) (PPase)
214	168491574	ZP_02715717.1				104.8	2.1e-25	1	Streptococcus pneumoniae CDC0288-04	manganese-dependent inorganic pyrophosphatase (Pyrophosphate phospho-hydrolase) (PPase)
215	168488804	ZP_02713003.1				104.8	2.1e-25	1	Streptococcus pneumoniae SP195	manganese-dependent inorganic pyrophosphatase (Pyrophosphate phospho-hydrolase) (PPase)
216	168487504	ZP_02712012.1				104.8	2.1e-25	1	Streptococcus pneumoniae CDC1087-00	manganese-dependent inorganic pyrophosphatase (Pyrophosphate phospho-hydrolase) (PPase)
217	168484977	ZP_02709922.1				104.8	2.1e-25	1	Streptococcus pneumoniae CDC1873-00	manganese-dependent inorganic pyrophosphatase (Pyrophosphate phospho-hydrolase) (PPase)
218	149021808	ZP_01835815.1				104.8	2.1e-25	1	Streptococcus pneumoniae SP23-BS72	manganese-dependent inorganic pyrophosphatase, putative
219	149011772	ZP_01832968.1				104.8	2.1e-25	1	Streptococcus pneumoniae SP19-BS75	manganese-dependent inorganic pyrophosphatase, putative
220	149007553	ZP_01831188.1				104.8	2.1e-25	1	Streptococcus pneumoniae SP18-BS74	manganese-dependent inorganic pyrophosphatase, putative
221	148997403	ZP_01825008.1				104.8	2.1e-25	1	Streptococcus pneumoniae SP11-BS70	manganese-dependent inorganic pyrophosphatase, putative
222	148992576	ZP_01822244.1				104.8	2.1e-25	1	Streptococcus pneumoniae SP9-BS68	manganese-dependent inorganic pyrophosphatase, putative
223	148988580	ZP_01820013.1				104.8	2.1e-25	1	Streptococcus pneumoniae SP6-BS73	manganese-dependent inorganic pyrophosphatase, putative
224	148984882	ZP_01818135.1				104.8	2.1e-25	1	Streptococcus pneumoniae SP3-BS71	manganese-dependent inorganic pyrophosphatase, putative
225	116516825	YP_816823.1				104.8	2.1e-25	1	Streptococcus pneumoniae D39	putative manganese-dependent inorganic pyrophosphatase
226	111658377	ZP_01409064.1				104.8	2.1e-25	1	Streptococcus pneumoniae TIGR4	hypothetical protein SpneT_02000456
227	221232245	YP_002511398.1				104.8	2.1e-25	1	Streptococcus pneumoniae ATCC 700669	manganese-dependent inorganic pyrophosphatase
228	225861365	YP_002742874.1				104.8	2.1e-25	1	Streptococcus pneumoniae Taiwan19F-14	manganese-dependent inorganic pyrophosphatase (Pyrophosphate phospho-hydrolase) (PPase)
229	169832668	YP_001694939.1				104.8	2.1e-25	1	Streptococcus pneumoniae Hungary19A-6	manganese-dependent inorganic pyrophosphatase
230	225859289	YP_002740799.1				104.8	2.1e-25	1	Streptococcus pneumoniae 70585	manganese-dependent inorganic pyrophosphatase (Pyrophosphate phospho-hydrolase) (PPase)
231	225854974	YP_002736486.1				104.8	2.1e-25	1	Streptococcus pneumoniae JJA	manganese-dependent inorganic pyrophosphatase (Pyrophosphate phospho-hydrolase) (PPase)
232	225857160	YP_002738671.1				104.8	2.1e-25	1	Streptococcus pneumoniae P1031	manganese-dependent inorganic pyrophosphatase (Pyrophosphate phospho-hydrolase) (PPase)
233	182684490	YP_001836237.1				104.8	2.1e-25	1	Streptococcus pneumoniae CGSP14	putative manganese-dependent inorganic pyrophosphatase
234	228476322	ZP_04061023.1				104.6	2.5e-25	1	Staphylococcus hominis SK119	manganese-dependent inorganic pyrophosphatase
235	75764327	ZP_00743857.1				103.1	7.2e-25	1	Bacillus thuringiensis serovar israelensis ATCC 35646	Inorganic pyrophosphatase
236	15895407	NP_348756.1				102.6	9.8e-25	1	Clostridium acetobutylicum ATCC 824	putative manganese-dependent inorganic pyrophosphatase
237	223044055	ZP_03614095.1				101.5	2.1e-24	1	Staphylococcus capitis SK14	manganese-dependent inorganic pyrophosphatase (Pyrophosphate phospho-hydrolase) (PPase)
238	225867959	YP_002743907.1				101.4	2.3e-24	1	Streptococcus equi subsp. zooepidemicus	manganese-dependent inorganic pyrophosphatase
239	157150485	YP_001450925.1				101	3.1e-24	1	Streptococcus gordonii str. Challis substr. CH1	putative manganese-dependent inorganic pyrophosphatase
240	57867405	YP_189024.1				100.9	3.2e-24	1	Staphylococcus epidermidis RP62A	putative manganese-dependent inorganic pyrophosphatase
241	15673794	NP_267969.1				100.1	5.8e-24	1	Lactococcus lactis subsp. lactis Il1403	putative manganese-dependent inorganic pyrophosphatase
242	27468520	NP_765157.1				99.9	6.4e-24	1	Staphylococcus epidermidis ATCC 12228	putative manganese-dependent inorganic pyrophosphatase
243	195978724	YP_002123968.1				99.9	6.4e-24	1	Streptococcus equi subsp. zooepidemicus MGCS10565	probable manganese-dependent inorganic pyrophosphatase
244	116753556	YP_842674.1				99.9	6.5e-24	1	Methanosaeta thermophila PT	DHH domain-containing protein
245	225871126	YP_002747073.1				99.7	7.6e-24	1	Streptococcus equi subsp. equi 4047	manganese-dependent inorganic pyrophosphatase
246	197336739	YP_002158018.1				98.9	1.3e-23	1	Vibrio fischeri MJ11	manganese-dependent inorganic pyrophosphatase
247	59713604	YP_206379.1				98.9	1.3e-23	1	Vibrio fischeri ES114	putative manganese-dependent inorganic pyrophosphatase
248	116512686	YP_811593.1				98.4	1.8e-23	1	Lactococcus lactis subsp. cremoris SK11	putative manganese-dependent inorganic pyrophosphatase
249	125624773	YP_001033256.1				98.4	1.8e-23	1	Lactococcus lactis subsp. cremoris MG1363	putative manganese-dependent inorganic pyrophosphatase
250	125718547	YP_001035680.1				97.7	3e-23	1	Streptococcus sanguinis SK36	putative manganese-dependent inorganic pyrophosphatase
251	116491058	YP_810602.1				95	1.9e-22	1	Oenococcus oeni PSU-1	inorganic pyrophosphatase/exopolyphosphatase
252	94993709	YP_601807.1				94.6	2.6e-22	1	Streptococcus pyogenes MGAS10750	putative manganese-dependent inorganic pyrophosphatase
253	19745537	NP_606673.1				94.6	2.6e-22	1	Streptococcus pyogenes MGAS8232	putative manganese-dependent inorganic pyrophosphatase
254	28896493	NP_802843.1				94.6	2.6e-22	1	Streptococcus pyogenes SSI-1	putative manganese-dependent inorganic pyrophosphatase
255	209558874	YP_002285346.1				94.6	2.6e-22	1	Streptococcus pyogenes NZ131	Probable manganese-dependent inorganic pyrophosphatase
256	71910133	YP_281683.1				94.6	2.6e-22	1	Streptococcus pyogenes MGAS5005	putative manganese-dependent inorganic pyrophosphatase
257	21909814	NP_664082.1				94.6	2.6e-22	1	Streptococcus pyogenes MGAS315	putative manganese-dependent inorganic pyrophosphatase
258	50913691	YP_059663.1				94.6	2.6e-22	1	Streptococcus pyogenes MGAS10394	putative manganese-dependent inorganic pyrophosphatase
259	71902974	YP_279777.1				94.6	2.6e-22	1	Streptococcus pyogenes MGAS6180	putative manganese-dependent inorganic pyrophosphatase
260	94987949	YP_596050.1				94.6	2.6e-22	1	Streptococcus pyogenes MGAS9429	putative manganese-dependent inorganic pyrophosphatase
261	94989823	YP_597923.1				94.6	2.6e-22	1	Streptococcus pyogenes MGAS10270	putative manganese-dependent inorganic pyrophosphatase
262	94991833	YP_599932.1				94.6	2.6e-22	1	Streptococcus pyogenes MGAS2096	putative manganese-dependent inorganic pyrophosphatase
263	15674527	NP_268701.1				94.6	2.6e-22	1	Streptococcus pyogenes M1 GAS	putative manganese-dependent inorganic pyrophosphatase
264	139474346	YP_001129062.1				94.6	2.6e-22	1	Streptococcus pyogenes str. Manfredo	putative manganese-dependent inorganic pyrophosphatase
265	170726810	YP_001760836.1				94.1	3.7e-22	1	Shewanella woodyi ATCC 51908	inorganic diphosphatase
266	224368800	YP_002602961.1				92.5	1.1e-21	1	Desulfobacterium autotrophicum HRM2	PpaC
267	37679565	NP_934174.1				91.3	2.6e-21	1	Vibrio vulnificus YJ016	putative manganese-dependent inorganic pyrophosphatase
268	27366167	NP_761695.1				91.2	2.8e-21	1	Vibrio vulnificus CMCP6	putative manganese-dependent inorganic pyrophosphatase
269	218150526	ZP_03466079.1				91	3.1e-21	1	Desulfovibrio salexigens DSM 2638	Inorganic diphosphatase
270	218709982	YP_002417603.1				89.8	7.3e-21	1	Vibrio splendidus LGP32	manganese-dependent inorganic pyrophosphatase
271	86147071	ZP_01065388.1				89.8	7.3e-21	1	Vibrio sp. MED222	putative manganese-dependent inorganic pyrophosphatase
272	84391765	ZP_00991667.1				89.2	1.1e-20	1	Vibrio splendidus 12B01	putative manganese-dependent inorganic pyrophosphatase
273	78356821	YP_388270.1				89.1	1.2e-20	1	Desulfovibrio desulfuricans subsp. desulfuricans str. G20	putative manganese-dependent inorganic pyrophosphatase
274	148979479	ZP_01815536.1				88.4	1.8e-20	1	Vibrionales bacterium SWAT-3	putative manganese-dependent inorganic pyrophosphatase
275	209809512	YP_002265050.1				88.3	2.1e-20	1	Aliivibrio salmonicida LFI1238	manganese-dependent inorganic pyrophosphatase
276	94984440	YP_603804.1				88.2	2.1e-20	1	Deinococcus geothermalis DSM 11300	putative manganese-dependent inorganic pyrophosphatase
277	225196685	ZP_03735823.1				87.7	3.1e-20	1	Desulfonatronospira thiodismutans ASO3-1	Inorganic diphosphatase
278	121586988	ZP_01676767.1				87.2	4.1e-20	1	Vibrio cholerae 2740-80	conserved hypothetical protein
279	153800994	ZP_01955580.1				87.2	4.1e-20	1	Vibrio cholerae MZO-3	conserved hypothetical protein
280	153221789	ZP_01952674.1				87.2	4.1e-20	1	Vibrio cholerae MAK 757	conserved hypothetical protein
281	153213912	ZP_01949114.1				87.2	4.1e-20	1	Vibrio cholerae 1587	conserved hypothetical protein
282	15641691	NP_231323.1				87.2	4.1e-20	1	Vibrio cholerae O1 biovar eltor str. N16961	putative manganese-dependent inorganic pyrophosphatase
283	153817162	ZP_01969829.1				87.2	4.1e-20	1	Vibrio cholerae NCTC 8457	conserved hypothetical protein
284	121727300	ZP_01680447.1				87.2	4.1e-20	1	Vibrio cholerae V52	conserved hypothetical protein
285	153821835	ZP_01974502.1				87.2	4.1e-20	1	Vibrio cholerae B33	conserved hypothetical protein
286	153828869	ZP_01981536.1				87.2	4.1e-20	1	Vibrio cholerae 623-39	conserved hypothetical protein
287	194537916	YP_002073054.1				87.2	4.1e-20	1	Vibrio cholerae V51	conserved hypothetical protein
288	227081838	YP_002810389.1				87.2	4.1e-20	1	Vibrio cholerae M66-2	putative manganese-dependent inorganic pyrophosphatase
289	197753217	YP_002176610.1				87.2	4.1e-20	1	Vibrio cholerae AM-19226	conserved hypothetical protein
290	71278115	YP_267149.1				87.1	4.6e-20	1	Colwellia psychrerythraea 34H	putative manganese-dependent inorganic pyrophosphatase
291	78777353	YP_393668.1				86.8	5.7e-20	1	Sulfurimonas denitrificans DSM 1251	putative manganese-dependent inorganic pyrophosphatase
292	46580047	YP_010855.1				86.7	6e-20	1	Desulfovibrio vulgaris subsp. vulgaris str. Hildenborough	putative manganese-dependent inorganic pyrophosphatase
293	120602542	YP_966942.1				86.7	6e-20	1	Desulfovibrio vulgaris subsp. vulgaris DP4	putative manganese-dependent inorganic pyrophosphatase
294	119945523	YP_943203.1				86.5	6.8e-20	1	Psychromonas ingrahamii 37	putative manganese-dependent inorganic pyrophosphatase
295	152998978	YP_001364659.1				86.3	8e-20	1	Shewanella baltica OS185	putative manganese-dependent inorganic pyrophosphatase
296	160873565	YP_001552881.1				86.3	8e-20	1	Shewanella baltica OS195	putative manganese-dependent inorganic pyrophosphatase
297	94269265	ZP_01291415.1				86.1	9e-20	1	delta proteobacterium MLMS-1	Phosphoesterase, RecJ-like:DHHA2
298	157962001	YP_001502035.1				85.6	1.3e-19	1	Shewanella pealeana ATCC 700345	putative manganese-dependent inorganic pyrophosphatase
299	153825463	ZP_01978130.1				85.5	1.4e-19	1	Vibrio cholerae MZO-2	conserved hypothetical protein
300	167624075	YP_001674369.1				85.5	1.4e-19	1	Shewanella halifaxensis HAW-EB4	putative manganese-dependent inorganic pyrophosphatase
301	126176076	YP_001052225.1				85.2	1.7e-19	1	Shewanella baltica OS155	inorganic diphosphatase
302	217971660	YP_002356411.1				84.9	2.2e-19	1	Shewanella baltica OS223	Inorganic diphosphatase
303	127512903	YP_001094100.1				84.8	2.3e-19	1	Shewanella loihica PV-4	putative manganese-dependent inorganic pyrophosphatase
304	117922149	YP_871341.1				84.8	2.3e-19	1	Shewanella sp. ANA-3	putative manganese-dependent inorganic pyrophosphatase
305	124545445	ZP_01704638.1				84.5	2.8e-19	1	Shewanella putrefaciens 200	DHHA2
306	120600444	YP_965018.1				84.5	2.8e-19	1	Shewanella sp. W3-18-1	putative manganese-dependent inorganic pyrophosphatase
307	146291622	YP_001182046.1				84.5	2.8e-19	1	Shewanella putrefaciens CN-32	putative manganese-dependent inorganic pyrophosphatase
308	88859721	ZP_01134361.1				84.4	3e-19	1	Pseudoalteromonas tunicata D2	putative manganese-dependent inorganic pyrophosphatase
309	194535764	YP_002070932.1				84.1	3.7e-19	1	Vibrio cholerae RC385	conserved hypothetical protein
310	227498395	ZP_03928545.1				84	3.8e-19	1	Acidaminococcus sp. D21	inorganic diphosphatase
311	113971871	YP_735664.1				83.9	4.1e-19	1	Shewanella sp. MR-4	putative manganese-dependent inorganic pyrophosphatase
312	114045923	YP_736473.1				83.9	4.1e-19	1	Shewanella sp. MR-7	putative manganese-dependent inorganic pyrophosphatase
313	226357092	YP_002786832.1				83.9	4.2e-19	1	Deinococcus deserti VCD115	putative inorganic diphosphatase (pyrophosphate phosphohydrolase)
314	212635352	YP_002311877.1				83.8	4.6e-19	1	Shewanella piezotolerans WP3	Inorganic diphosphatase
315	218885524	YP_002434845.1				83.8	4.7e-19	1	Desulfovibrio vulgaris str. 'Miyazaki F'	Inorganic diphosphatase
316	149191913	ZP_01870146.1				83.7	4.8e-19	1	Vibrio shilonii AK1	putative manganese-dependent inorganic pyrophosphatase
317	227371166	ZP_03854650.1				83.7	5e-19	1	Veillonella parvula DSM 2008	inorganic pyrophosphatase/exopolyphosphatase
318	157375310	YP_001473910.1				83.6	5e-19	1	Shewanella sediminis HAW-EB3	putative manganese-dependent inorganic pyrophosphatase
319	152992887	YP_001358608.1				83.4	5.9e-19	1	Sulfurovum sp. NBC37-1	putative manganese-dependent inorganic pyrophosphatase
320	225101472	YP_002668265.1				83.2	6.9e-19	1	Vibrio parahaemolyticus 16	inorganic pyrophosphatase/exopolyphosphatase
321	156974147	YP_001445054.1				82.7	9.5e-19	1	Vibrio harveyi ATCC BAA-1116	putative manganese-dependent inorganic pyrophosphatase
322	227118143	YP_002820039.1				82.6	1.1e-18	1	Vibrio cholerae O395	putative manganese-dependent inorganic pyrophosphatase
323	147673963	YP_001217236.1				82.6	1.1e-18	1	Vibrio cholerae O395	putative manganese-dependent inorganic pyrophosphatase
324	163801167	ZP_02195067.1				82.5	1.1e-18	1	Vibrio campbellii AND4	putative manganese-dependent inorganic pyrophosphatase
325	28897939	NP_797544.1				82.5	1.1e-18	1	Vibrio parahaemolyticus RIMD 2210633	putative manganese-dependent inorganic pyrophosphatase
326	153837503	ZP_01990170.1				82.5	1.1e-18	1	Vibrio parahaemolyticus AQ3810	inorganic diphosphatase
327	221135414	ZP_03561717.1				82.4	1.2e-18	1	Glaciecola sp. HTCC2999	putative manganese-dependent inorganic pyrophosphatase
328	114773782	ZP_01450791.1				82.4	1.2e-18	1	alpha proteobacterium HTCC2255	putative manganese-dependent inorganic pyrophosphatase
329	224822952	ZP_03696068.1				82.4	1.2e-18	1	Natrialba magadii ATCC 43099	Inorganic diphosphatase
330	24375675	NP_719718.1				82	1.6e-18	1	Shewanella oneidensis MR-1	putative manganese-dependent inorganic pyrophosphatase
331	119470586	ZP_01613289.1				81.6	2.1e-18	1	Alteromonadales bacterium TW-7	putative manganese-dependent inorganic pyrophosphatase
332	163749053	ZP_02156304.1				81.3	2.5e-18	1	Shewanella benthica KT99	putative manganese-dependent inorganic pyrophosphatase
333	90408126	ZP_01216295.1				81.3	2.6e-18	1	Psychromonas sp. CNPT3	putative manganese-dependent inorganic pyrophosphatase
334	194539043	YP_002074104.1				81.1	2.9e-18	1	Vibrio sp. Ex25	Inorganic pyrophosphatase/exopolyphosphatase
335	223486937	YP_002593411.1				81.1	2.9e-18	1	Campylobacterales bacterium GD 1	inorganic pyrophosphatase, manganese-dependent
336	227419763	ZP_03902906.1				80	6.5e-18	1	Desulfohalobium retbaense DSM 5692	inorganic pyrophosphatase/exopolyphosphatase
337	229218013	ZP_04344330.1				79.5	9.1e-18	1	Desulfomicrobium baculatum DSM 4028	inorganic pyrophosphatase/exopolyphosphatase
338	77359410	YP_338985.1				79	1.3e-17	1	Pseudoalteromonas haloplanktis TAC125	putative manganese-dependent inorganic pyrophosphatase
339	114564713	YP_752227.1				78.9	1.3e-17	1	Shewanella frigidimarina NCIMB 400	putative manganese-dependent inorganic pyrophosphatase
340	149907513	ZP_01896260.1				78.1	2.3e-17	1	Moritella sp. PE36	putative manganese-dependent inorganic pyrophosphatase
341	51246032	YP_065916.1				78.1	2.3e-17	1	Desulfotalea psychrophila LSv54	putative manganese-dependent inorganic pyrophosphatase
342	220904241	YP_002479553.1				78	2.5e-17	1	Desulfovibrio desulfuricans subsp. desulfuricans str. ATCC 27774	Inorganic diphosphatase
343	91226004	ZP_01260931.1				77.8	2.9e-17	1	Vibrio alginolyticus 12G01	putative manganese-dependent inorganic pyrophosphatase
344	15807559	NP_296296.1				76.7	6.1e-17	1	Deinococcus radiodurans R1	putative manganese-dependent inorganic pyrophosphatase
345	157737812	YP_001490496.1				75	2e-16	1	Arcobacter butzleri RM4018	putative manganese-dependent inorganic pyrophosphatase
346	90578785	ZP_01234595.1				73.9	4.2e-16	1	Vibrio angustum S14	putative manganese-dependent inorganic pyrophosphatase
347	229232145	ZP_04356572.1				73.9	4.3e-16	1	Cryptobacterium curtum DSM 15641	inorganic pyrophosphatase/exopolyphosphatase
348	221218519	YP_002527477.1				73.9	4.4e-16	1	Escherichia coli	putative manganese-dependent inorganic pyrophosphatase
349	89073619	ZP_01160141.1				73	8.2e-16	1	Photobacterium sp. SKA34	hypothetical pyrophosphatase
350	15668788	NP_247590.1				72.9	8.7e-16	1	Methanocaldococcus jannaschii DSM 2661	putative manganese-dependent inorganic pyrophosphatase
351	91791842	YP_561493.1				72.5	1.1e-15	1	Shewanella denitrificans OS217	putative manganese-dependent inorganic pyrophosphatase
352	117621014	YP_857491.1				72.2	1.4e-15	1	Aeromonas hydrophila subsp. hydrophila ATCC 7966	manganese-dependent inorganic pyrophosphatase
353	145299909	YP_001142750.1				71.4	2.5e-15	1	Aeromonas salmonicida subsp. salmonicida A449	manganese-dependent inorganic pyrophosphatase
354	228577964	YP_002846311.1				68.3	2.1e-14	1	Citrobacter sp. 30_2	manganese-dependent inorganic pyrophosphatase
355	220935772	YP_002514671.1				67.8	3e-14	1	Thioalkalivibrio sp. HL-EbGR7	Inorganic diphosphatase
356	126725852	ZP_01741694.1				67.4	3.9e-14	1	Rhodobacterales bacterium HTCC2150	putative manganese-dependent inorganic pyrophosphatase
357	227333205	ZP_03836861.1				65.9	1.1e-13	1	Citrobacter youngae ATCC 29220	hypothetical protein CIT292_02757
358	54308706	YP_129726.1				65.1	1.9e-13	1	Photobacterium profundum SS9	putative manganese-dependent inorganic pyrophosphatase
359	86136479	ZP_01055058.1				64.1	3.9e-13	1	Roseobacter sp. MED193	putative manganese-dependent inorganic pyrophosphatase
360	90410541	ZP_01218557.1				64	4.1e-13	1	Photobacterium profundum 3TCK	putative manganese-dependent inorganic pyrophosphatase
361	126730853	ZP_01746662.1				63.8	4.7e-13	1	Sagittula stellata E-37	putative manganese-dependent inorganic pyrophosphatase
362	11498362	NP_069590.1				62.5	1.2e-12	1	Archaeoglobus fulgidus DSM 4304	putative manganese-dependent inorganic pyrophosphatase
363	206890936	YP_002248843.1				62.2	1.4e-12	1	Thermodesulfovibrio yellowstonii DSM 11347	manganese-dependent inorganic pyrophosphatase
364	157145708	YP_001453027.1				62	1.7e-12	1	Citrobacter koseri ATCC BAA-895	hypothetical protein CKO_01458
365	83949873	ZP_00958606.1				60.5	4.8e-12	1	Roseovarius nubinhibens ISM	putative manganese-dependent inorganic pyrophosphatase
366	163745711	ZP_02153071.1				60.2	5.6e-12	1	Oceanibulbus indolifex HEL-45	putative manganese-dependent inorganic pyrophosphatase
367	85703816	ZP_01034919.1				60.1	6e-12	1	Roseovarius sp. 217	putative manganese-dependent inorganic pyrophosphatase
368	212703034	ZP_03311162.1				59.6	8.8e-12	1	Desulfovibrio piger ATCC 29098	hypothetical protein DESPIG_01072
369	99080433	YP_612587.1				58.9	1.5e-11	1	Silicibacter sp. TM1040	putative manganese-dependent inorganic pyrophosphatase
370	164687734	ZP_02211762.1				58.2	2.3e-11	2	Clostridium bartlettii DSM 16795	hypothetical protein CLOBAR_01376
371	225105645	YP_002674178.1				58	2.6e-11	1	Octadecabacter antarcticus 307	DHH family
372	210621664	ZP_03292740.1				56.5	7.6e-11	2	Clostridium hiranonis DSM 13275	hypothetical protein CLOHIR_00685
373	126739865	ZP_01755556.1				56	1e-10	1	Roseobacter sp. SK209-2-6	putative manganese-dependent inorganic pyrophosphatase
374	225128630	YP_002695773.1				55.9	1.2e-10	1	Rhodobacterales bacterium Y4I	inorganic pyrophosphatase, manganese-dependent
375	84686135	ZP_01014030.1				55.2	1.8e-10	1	Rhodobacterales bacterium HTCC2654	putative manganese-dependent inorganic pyrophosphatase
376	157373513	YP_001472113.1				55.2	1.9e-10	1	Shewanella sediminis HAW-EB3	putative manganese-dependent inorganic pyrophosphatase
377	149203314	ZP_01880284.1				55.1	1.9e-10	1	Roseovarius sp. TM1035	putative manganese-dependent inorganic pyrophosphatase
378	149913709	ZP_01902242.1				54.5	3e-10	1	Roseobacter sp. AzwK-3b	putative manganese-dependent inorganic pyrophosphatase
379	210629838	ZP_03296135.1				54.3	3.5e-10	1	Collinsella stercoris DSM 13279	hypothetical protein COLSTE_00018
380	163732283	ZP_02139729.1				54	4.3e-10	1	Roseobacter litoralis Och 149	inorganic pyrophosphatase, manganese-dependent
381	56697979	YP_168350.1				52.6	1.1e-09	1	Ruegeria pomeroyi DSS-3	putative manganese-dependent inorganic pyrophosphatase
382	225132854	YP_002701057.1				52.5	1.2e-09	1	Roseobacter sp. GAI101	inorganic pyrophosphatase, manganese-dependent
383	210628456	ZP_03295865.1				52.2	1.5e-09	1	Collinsella intestinalis DSM 13280	hypothetical protein COLINT_01578
384	225135297	YP_002701636.1				52.1	1.6e-09	1	Ruegeria sp. R11	inorganic pyrophosphatase, manganese-dependent
385	163737791	ZP_02145208.1				51.9	1.8e-09	1	Phaeobacter gallaeciensis BS107	inorganic pyrophosphatase, manganese-dependent
386	84499758	ZP_00998046.1				51.6	2.2e-09	1	Oceanicola batsensis HTCC2597	putative manganese-dependent inorganic pyrophosphatase
387	225118226	YP_002687730.1				51.6	2.3e-09	1	Rhodobacteraceae bacterium KLH11	inorganic pyrophosphatase, manganese-dependent
388	163742903	ZP_02150287.1				51.5	2.4e-09	1	Phaeobacter gallaeciensis 2.10	putative manganese-dependent inorganic pyrophosphatase
389	110680681	YP_683688.1				51.1	3.2e-09	1	Roseobacter denitrificans OCh 114	putative manganese-dependent inorganic pyrophosphatase
390	89055852	YP_511303.1				51	3.4e-09	1	Jannaschia sp. CCS1	putative manganese-dependent inorganic pyrophosphatase
391	114769279	ZP_01446905.1				50.2	5.7e-09	1	alpha proteobacterium HTCC2255	putative manganese-dependent inorganic pyrophosphatase
392	221638728	YP_002524990.1				50.1	6.1e-09	1	Rhodobacter sphaeroides KD131	Inorganic diphosphatase
393	77462858	YP_352362.1				50.1	6.1e-09	1	Rhodobacter sphaeroides 2.4.1	putative manganese-dependent inorganic pyrophosphatase
394	139439552	ZP_01772984.1				50.1	6.1e-09	1	Collinsella aerofaciens ATCC 25986	Hypothetical protein COLAER_02011
395	150400871	YP_001324637.1				49.9	7.1e-09	1	Methanococcus aeolicus Nankai-3	putative manganese-dependent inorganic pyrophosphatase
396	159905123	YP_001548785.1				49.2	1.2e-08	1	Methanococcus maripaludis C6	putative manganese-dependent inorganic pyrophosphatase
397	126461751	YP_001042865.1				49.1	1.3e-08	1	Rhodobacter sphaeroides ATCC 17029	putative manganese-dependent inorganic pyrophosphatase
398	121533516	ZP_01665344.1				48.9	1.4e-08	1	Thermosinus carboxydivorans Nor1	Inorganic diphosphatase
399	45357782	NP_987339.1				48.6	1.8e-08	1	Methanococcus maripaludis S2	putative manganese-dependent inorganic pyrophosphatase
400	83854819	ZP_00948349.1				48.5	1.8e-08	1	Sulfitobacter sp. NAS-14.1	putative manganese-dependent inorganic pyrophosphatase
401	153953801	YP_001394566.1				48.2	2.4e-08	2	Clostridium kluyveri DSM 555	putative manganese-dependent inorganic pyrophosphatase
402	219854417	YP_002471539.1				48.2	2.4e-08	2	Clostridium kluyveri NBRC 12016	hypothetical protein CKR_1074
403	90411243	ZP_01219255.1				47.6	3.5e-08	1	Photobacterium profundum 3TCK	putative manganese-dependent inorganic pyrophosphatase
404	134046489	YP_001097974.1				47.5	3.7e-08	1	Methanococcus maripaludis C5	putative manganese-dependent inorganic pyrophosphatase
405	83941342	ZP_00953804.1				47.5	3.9e-08	1	Sulfitobacter sp. EE-36	putative manganese-dependent inorganic pyrophosphatase
406	224412768	YP_002628250.1				47.3	4.2e-08	1	Octadecabacter antarcticus 238	inorganic pyrophosphatase, manganese-dependent
407	225124815	YP_002690880.1				47	5.6e-08	1	Rhodobacterales bacterium HTCC2083	inorganic pyrophosphatase, manganese-dependent
408	126736560	ZP_01752300.1				46.2	9.2e-08	1	Roseobacter sp. CCS2	putative manganese-dependent inorganic pyrophosphatase
409	146278229	YP_001168388.1				45.8	1.3e-07	1	Rhodobacter sphaeroides ATCC 17025	putative manganese-dependent inorganic pyrophosphatase
410	163799942	ZP_02193848.1				45.5	1.5e-07	1	Methanococcus voltae A3	Inorganic diphosphatase
411	225378467	ZP_03755688.1				45.4	1.6e-07	1	Roseburia inulinivorans DSM 16841	hypothetical protein ROSEINA2194_04135
412	84515123	ZP_01002486.1				44.2	3.6e-07	1	Loktanella vestfoldensis SKA53	putative manganese-dependent inorganic pyrophosphatase
413	153814342	ZP_01967010.1				44.2	3.7e-07	1	Ruminococcus torques ATCC 27756	hypothetical protein RUMTOR_00552
414	114764230	ZP_01443468.1				44	4.2e-07	1	Roseovarius sp. HTCC2601	putative manganese-dependent inorganic pyrophosphatase
415	87118226	ZP_01074125.1				44	4.4e-07	1	Marinomonas sp. MED121	putative manganese-dependent inorganic pyrophosphatase
416	150403139	YP_001330433.1				43.6	5.6e-07	1	Methanococcus maripaludis C7	putative manganese-dependent inorganic pyrophosphatase
417	150399976	YP_001323743.1				43.6	5.7e-07	1	Methanococcus vannielii SB	putative manganese-dependent inorganic pyrophosphatase
418	169825278	YP_001692889.1				43.5	6e-07	1	Finegoldia magna ATCC 29328	manganase-dependent inorganic pyrophosphatase
419	159045464	YP_001534258.1				43.3	7.1e-07	1	Dinoroseobacter shibae DFL 12	putative manganese-dependent inorganic pyrophosphatase
420	227901918	ZP_04019723.1				42.7	1e-06	1	Finegoldia magna ATCC 53516	possible inorganic diphosphatase
421	225166004	ZP_03727755.1				42.6	1.1e-06	1	Opitutaceae bacterium TAV2	Inorganic diphosphatase
422	160944305	ZP_02091534.1				42.5	1.3e-06	1	Faecalibacterium prausnitzii M21/2	hypothetical protein FAEPRAM212_01816
423	54303033	YP_133026.1				42.3	1.4e-06	1	Photobacterium profundum SS9	putative manganese-dependent inorganic pyrophosphatase
424	153937257	YP_001388349.1				42.1	1.6e-06	1	Clostridium botulinum A str. Hall	putative manganese-dependent inorganic pyrophosphatase
425	153931144	YP_001384880.1				42.1	1.6e-06	1	Clostridium botulinum A str. ATCC 19397	putative manganese-dependent inorganic pyrophosphatase
426	148380593	YP_001255134.1				42.1	1.6e-06	1	Clostridium botulinum A str. ATCC 3502	putative manganese-dependent inorganic pyrophosphatase
427	160892511	ZP_02073301.1				42.1	1.7e-06	1	Clostridium sp. L2-50	hypothetical protein CLOL250_00040
428	224548226	ZP_03688765.1				41.2	3e-06	1	Bryantella formatexigens DSM 14469	hypothetical protein BRYFOR_04443
429	167745956	ZP_02418083.1				41	3.4e-06	1	Anaerostipes caccae DSM 14662	hypothetical protein ANACAC_00651
430	89069027	ZP_01156408.1				41	3.4e-06	1	Oceanicola granulosus HTCC2516	putative manganese-dependent inorganic pyrophosphatase
431	212696589	ZP_03304717.1				40.8	3.9e-06	1	Anaerococcus hydrogenalis DSM 7454	hypothetical protein ANHYDRO_01129
432	153941423	YP_001391936.1				40.5	4.8e-06	1	Clostridium botulinum F str. Langeland	putative manganese-dependent inorganic pyrophosphatase
433	223937693	ZP_03629595.1				40.4	5.4e-06	1	bacterium Ellin514	Inorganic diphosphatase
434	223983280	ZP_03633473.1				40.2	5.9e-06	2	Holdemania filiformis DSM 12042	hypothetical protein HOLDEFILI_00753
435	167758829	ZP_02430956.1				40	7e-06	1	Clostridium scindens ATCC 35704	hypothetical protein CLOSCI_01172
436	119474890	ZP_01615243.1				39.9	7.3e-06	1	marine gamma proteobacterium HTCC2143	putative manganese-dependent inorganic pyrophosphatase
437	170756754	YP_001782252.1				39.7	8.7e-06	1	Clostridium botulinum B1 str. Okra	putative manganese-dependent inorganic pyrophosphatase
438	167756001	ZP_02428128.1				39.4	1e-05	1	Clostridium ramosum DSM 1402	hypothetical protein CLORAM_01521
439	167628681	YP_001679180.1				39.1	1.3e-05	1	Heliobacterium modesticaldum Ice1	putative manganese-dependent inorganic pyrophosphatase
440	187778774	ZP_02995247.1				39	1.4e-05	1	Clostridium sporogenes ATCC 15579	hypothetical protein CLOSPO_02369
441	226323888	ZP_03799406.1				38.8	1.5e-05	1	Coprococcus comes ATCC 27758	hypothetical protein COPCOM_01663
442	154502589	ZP_02039649.1				38.8	1.6e-05	1	Ruminococcus gnavus ATCC 29149	hypothetical protein RUMGNA_00402
443	167768196	ZP_02440249.1				38.6	1.8e-05	1	Clostridium sp. SS2/1	hypothetical protein CLOSS21_02752
444	225553897	ZP_03774768.1				38.4	2.1e-05	1	Subdoligranulum variabile DSM 15176	hypothetical protein SUBVAR_01293
445	170760343	YP_001787956.1				38.2	2.4e-05	1	Clostridium botulinum A3 str. Loch Maree	putative manganese-dependent inorganic pyrophosphatase
446	226950048	YP_002805139.1				38.1	2.5e-05	1	Clostridium botulinum A2 str. Kyoto	putative manganese-dependent inorganic pyrophosphatase
447	168180940	ZP_02615604.1				38.1	2.5e-05	1	Clostridium botulinum NCTC 2916	putative manganese-dependent inorganic pyrophosphatase
448	169343679	ZP_02864678.1				38	2.7e-05	1	Clostridium perfringens C str. JGS1495	putative manganese-dependent inorganic pyrophosphatase
449	18311037	NP_562971.1				38	2.7e-05	1	Clostridium perfringens str. 13	putative manganese-dependent inorganic pyrophosphatase
450	110800695	YP_696735.1				38	2.7e-05	1	Clostridium perfringens ATCC 13124	putative manganese-dependent inorganic pyrophosphatase
451	182623971	ZP_02951759.1				38	2.7e-05	1	Clostridium perfringens D str. JGS1721	putative manganese-dependent inorganic pyrophosphatase
452	168215682	ZP_02641307.1				38	2.7e-05	1	Clostridium perfringens NCTC 8239	putative manganese-dependent inorganic pyrophosphatase
453	168212908	ZP_02638533.1				38	2.7e-05	1	Clostridium perfringens CPE str. F4969	putative manganese-dependent inorganic pyrophosphatase
454	168205863	ZP_02631868.1				38	2.7e-05	1	Clostridium perfringens E str. JGS1987	putative manganese-dependent inorganic pyrophosphatase
455	168208757	ZP_02634382.1				38	2.7e-05	1	Clostridium perfringens B str. ATCC 3626	putative manganese-dependent inorganic pyrophosphatase
456	228582299	YP_002853000.1				37.8	3.1e-05	1	Clostridium sp. 7_2_43FAA	conserved hypothetical protein
457	168182719	ZP_02617383.1				37.8	3.2e-05	1	Clostridium botulinum Bf	putative manganese-dependent inorganic pyrophosphatase
458	227486281	ZP_03916597.1				37.4	4.2e-05	1	Anaerococcus lactolyticus ATCC 51172	possible inorganic diphosphatase
459	224541099	ZP_03681638.1				37.1	5.3e-05	1	Catenibacterium mitsuokai DSM 15897	hypothetical protein CATMIT_00250
460	221075549	ZP_03546877.1				36.9	5.9e-05	1	Blautia hansenii DSM 20583	hypothetical protein BLAHAN_00633
461	225412202	ZP_03761391.1				36.9	6e-05	1	Clostridium asparagiforme DSM 15981	hypothetical protein CLOSTASPAR_05424
462	28211308	NP_782252.1				36.8	6.3e-05	1	Clostridium tetani E88	putative manganese-dependent inorganic pyrophosphatase
463	218274366	ZP_03484466.1				36.5	7.7e-05	1	Roseburia intestinalis L1-82	hypothetical protein ROSINTL182_01864
464	187735719	YP_001877831.1				36.3	8.8e-05	1	Akkermansia muciniphila ATCC BAA-835	Inorganic diphosphatase
465	197117009	YP_002137436.1				36.1	0.0001	1	Geobacter bemidjiensis Bem	DRTGG domain protein
466	227500222	ZP_03930291.1				35.6	0.00015	1	Anaerococcus tetradius ATCC 35098	possible inorganic diphosphatase
467	145956275	ZP_01805272.1				35.6	0.00015	1	Clostridium difficile QCD-32g58	hypothetical protein CdifQ_04000384
468	110803953	YP_699336.1				35.5	0.00015	1	Clostridium perfringens SM101	putative manganese-dependent inorganic pyrophosphatase
469	126697905	YP_001086802.1				34.4	0.00033	1	Clostridium difficile 630	putative manganese-dependent inorganic pyrophosphatase
470	196232574	ZP_03131426.1				34.4	0.00033	1	Chthoniobacter flavus Ellin428	Inorganic diphosphatase
471	153854637	ZP_01995887.1				34.3	0.00036	1	Dorea longicatena DSM 13814	hypothetical protein DORLON_01882
472	191164651	ZP_03026512.1				34.2	0.00038	1	Geobacter sp. M21	Inorganic diphosphatase
473	227516050	ZP_03946099.1				33.9	0.00048	1	Atopobium vaginae DSM 15829	possible inorganic diphosphatase
474	227410886	ZP_03894088.1				33.8	0.00049	1	Eggerthella lenta DSM 2243	inorganic pyrophosphatase/exopolyphosphatase
475	169350869	ZP_02867807.1				33.4	0.00066	1	Clostridium spiroforme DSM 1552	hypothetical protein CLOSPI_01643
476	218251439	ZP_03472750.1				33.3	0.00073	1	Mitsuokella multacida DSM 20544	hypothetical protein MITSMUL_01093
477	221195574	ZP_03568629.1				33.2	0.00075	1	Atopobium rimae ATCC 49626	manganese-dependent inorganic pyrophosphatase
478	163815131	ZP_02206512.1				32.9	0.00097	1	Coprococcus eutactus ATCC 27759	hypothetical protein COPEUT_01287
479	225026068	ZP_03715260.1				32.5	0.0012	1	Eubacterium hallii DSM 3353	hypothetical protein EUBHAL_00307
480	153811996	ZP_01964664.1				32.3	0.0015	1	Ruminococcus obeum ATCC 29174	hypothetical protein RUMOBE_02389
481	187933211	YP_001885068.1				32.3	0.0015	1	Clostridium botulinum B str. Eklund 17B	putative manganese-dependent inorganic pyrophosphatase
482	153836143	ZP_01988810.1				32.2	0.0016	1	Vibrio parahaemolyticus AQ3810	putative manganese-dependent inorganic pyrophosphatase
483	188589830	YP_001920229.1				32.2	0.0016	1	Clostridium botulinum E3 str. Alaska E43	putative manganese-dependent inorganic pyrophosphatase
484	28898544	NP_798149.1				32	0.0018	1	Vibrio parahaemolyticus RIMD 2210633	putative manganese-dependent inorganic pyrophosphatase
485	197303159	ZP_03168202.1				31.6	0.0024	1	Ruminococcus lactaris ATCC 29176	hypothetical protein RUMLAC_01883
486	227425910	ZP_03908976.1				31.4	0.0028	1	Atopobium parvulum DSM 20469	inorganic pyrophosphatase/exopolyphosphatase
487	166031129	ZP_02233958.1				31.3	0.0029	1	Dorea formicigenerans ATCC 27755	hypothetical protein DORFOR_00814
488	224386899	ZP_03651595.1				31.1	0.0033	1	Clostridiales bacterium 1_7_47_FAA	putative manganese-dependent inorganic pyrophosphatase
489	225575701	ZP_03784311.1				31	0.0036	1	Blautia hydrogenotrophica DSM 10507	hypothetical protein RUMHYD_03794
490	228003177	ZP_04050168.1				30.9	0.0038	1	Anaerococcus prevotii DSM 20548	inorganic pyrophosphatase/exopolyphosphatase
491	150019057	YP_001311311.1				30.4	0.0053	1	Clostridium beijerinckii NCIMB 8052	putative manganese-dependent inorganic pyrophosphatase
492	224014194	XP_002296760.1				30.3	0.0059	1	Thalassiosira pseudonana CCMP1335	predicted protein
493	160880995	YP_001559963.1				29.9	0.0075	1	Clostridium phytofermentans ISDg	putative manganese-dependent inorganic pyrophosphatase
494	15643353	NP_228397.1				28.9	0.015	1	Thermotoga maritima MSB8	putative manganese-dependent inorganic pyrophosphatase
495	170288150	YP_001738388.1				28.9	0.015	1	Thermotoga sp. RQ2	inorganic diphosphatase
496	197735160	YP_002163938.1				28.9	0.015	2	Fusobacterium nucleatum subsp. polymorphum ATCC 10953	inorganic diphosphatase
497	225151621	YP_002715472.1				28.5	0.019	1	Verrucomicrobiae bacterium DG1235	CBS domain pair protein
498	210608534	ZP_03287907.1				28.5	0.02	1	Clostridium nexile DSM 1787	hypothetical protein CLONEX_00086
499	227374401	ZP_03857872.1				28.5	0.02	1	Thermobaculum terrenum ATCC BAA-798	inorganic pyrophosphatase/exopolyphosphatase
500	225178539	ZP_03732057.1				28.4	0.022	1	Clostridium sp. M62/1	hypothetical protein CLOM621_02060
501	224399621	YP_002614759.1				28.4	0.022	1	Marinitoga piezophila KA3	inorganic diphosphatase
502	148269476	YP_001243936.1				28.4	0.022	1	Thermotoga petrophila RKU-1	putative manganese-dependent inorganic pyrophosphatase
503	167036682	YP_001664260.1				28.3	0.024	1	Thermoanaerobacter pseudethanolicus ATCC 33223	putative manganese-dependent inorganic pyrophosphatase
504	167039351	YP_001662336.1				28.3	0.024	1	Thermoanaerobacter sp. X514	putative manganese-dependent inorganic pyrophosphatase
505	225568605	ZP_03777630.1				28.2	0.025	1	Clostridium hylemonae DSM 15053	hypothetical protein CLOHYLEM_04682
506	168334170	ZP_02692377.1				27.6	0.037	1	Epulopiscium sp. 'N.t. morphotype B'	putative manganese-dependent inorganic pyrophosphatase
507	188585876	YP_001917421.1				27.3	0.044	1	Natranaerobius thermophilus JW/NM-WN-LF	Inorganic diphosphatase
508	160937516	ZP_02084877.1				27	0.058	1	Clostridium bolteae ATCC BAA-613	hypothetical protein CLOBOL_02407
509	34762898	ZP_00143880.1				26.9	0.062	2	Fusobacterium nucleatum subsp. vincentii ATCC 49256	Manganese-dependent inorganic pyrophosphatase
510	182414488	YP_001819554.1				26.9	0.062	1	Opitutus terrae PB90-1	inorganic diphosphatase
511	223489384	YP_002595649.1				26.8	0.066	1	Carboxydibrachium pacificum DSM 12653	DRTGG domain protein
512	20808804	NP_623975.1				26.8	0.066	1	Thermoanaerobacter tengcongensis MB4	putative manganese-dependent inorganic pyrophosphatase
513	160914871	ZP_02077085.1				26.7	0.071	1	Eubacterium dolichum DSM 3991	hypothetical protein EUBDOL_00879
514	159118156	XP_001709297.1				26.3	0.095	1	Giardia lamblia ATCC 50803	Manganese-dependent inorganic pyrophosphatase
515	119386367	YP_917422.1				26.2	0.097	1	Paracoccus denitrificans PD1222	putative manganese-dependent inorganic pyrophosphatase
516	182418413	ZP_02949707.1				26.1	0.1	1	Clostridium butyricum 5521	manganese-dependent inorganic pyrophosphatase
517	149003245	ZP_01828141.1				25.5	0.16	1	Streptococcus pneumoniae SP14-BS69	putative manganese-dependent inorganic pyrophosphatase
518	222099050	YP_002533618.1				25.4	0.17	1	Thermotoga neapolitana DSM 4359	manganese-dependent inorganic pyrophosphatase
519	218135149	ZP_03463953.1				25.3	0.18	1	Bacteroides pectinophilus ATCC 43243	hypothetical protein BACPEC_03054
520	108803669	YP_643606.1				25.1	0.21	1	Rubrobacter xylanophilus DSM 9941	putative manganese-dependent inorganic pyrophosphatase
521	223986921	ZP_03636897.1				25	0.23	2	Holdemania filiformis DSM 12042	hypothetical protein HOLDEFILI_04220
522	227873669	ZP_03991904.1				24.6	0.31	2	Oribacterium sinus F0268	possible inorganic diphosphatase
523	83591230	YP_431239.1				24.5	0.32	1	Moorella thermoacetica ATCC 39073	putative manganese-dependent inorganic pyrophosphatase
524	118444384	YP_878001.1				24	0.46	1	Clostridium novyi NT	putative manganese-dependent inorganic pyrophosphatase
525	154150559	YP_001404177.1				23.6	0.6	1	Candidatus Methanoregula boonei 6A8	putative manganese-dependent inorganic pyrophosphatase
526	219667568	YP_002458003.1				23.2	0.77	1	Desulfitobacterium hafniense DCB-2	Inorganic diphosphatase
527	89896636	YP_520123.1				23.2	0.77	1	Desulfitobacterium hafniense Y51	putative manganese-dependent inorganic pyrophosphatase
528	189425679	YP_001952856.1				22.6	1.2	1	Geobacter lovleyi SZ	Inorganic diphosphatase
529	168186144	ZP_02620779.1				22.6	1.2	1	Clostridium botulinum C str. Eklund	inorganic diphosphatase
530	124485998	YP_001030614.1				22.5	1.3	1	Methanocorpusculum labreanum Z	putative manganese-dependent inorganic pyrophosphatase
531	88602447	YP_502625.1				22.3	1.4	1	Methanospirillum hungatei JF-1	putative manganese-dependent inorganic pyrophosphatase
532	148242931	YP_001228088.1				20.9	2.2	1	Synechococcus sp. RCC307	inorganic pyrophosphatase/exopolyphosphatase
533	220927706	YP_002504615.1				20.8	2.2	1	Clostridium cellulolyticum H10	DHHA2 domain protein
534	134299943	YP_001113439.1				20.2	2.5	1	Desulfotomaculum reducens MI-1	putative manganese-dependent inorganic pyrophosphatase
535	148266167	YP_001232873.1				20.1	2.5	1	Geobacter uraniireducens Rf4	putative manganese-dependent inorganic pyrophosphatase
536	77919258	YP_357073.1				20	2.6	1	Pelobacter carbinolicus DSM 2380	putative manganese-dependent inorganic pyrophosphatase
537	78221724	YP_383471.1				19.5	2.8	1	Geobacter metallireducens GS-15	putative manganese-dependent inorganic pyrophosphatase
538	171909814	ZP_02925284.1				19.5	2.8	1	Verrucomicrobium spinosum DSM 4136	putative manganese-dependent inorganic pyrophosphatase
539	118579191	YP_900441.1				19.1	3.1	1	Pelobacter propionicus DSM 2379	putative manganese-dependent inorganic pyrophosphatase
540	227423324	ZP_03906430.1				17.4	4.1	1	Denitrovibrio acetiphilus DSM 12809	inorganic pyrophosphatase/exopolyphosphatase
541	19705129	NP_602624.1				16.4	4.9	2	Fusobacterium nucleatum subsp. nucleatum ATCC 25586	putative manganese-dependent inorganic pyrophosphatase
542	169830556	YP_001716538.1				15.2	6.1	1	Candidatus Desulforudis audaxviator MP104C	inorganic diphosphatase
543	145341440	XP_001415817.1				14.6	6.8	1	Ostreococcus lucimarinus CCE9901	predicted protein
544	158320986	YP_001513493.1				14.3	7.1	1	Alkaliphilus oremlandii OhILAs	putative manganese-dependent inorganic pyrophosphatase
545	191162849	ZP_03024727.1				13.4	8.3	1	Geobacter sp. M21	phosphoesterase RecJ domain protein
546	159118218	XP_001709328.1				12.7	9.5	1	Giardia lamblia ATCC 50803	Manganese-dependent inorganic pyrophosphatase
547	95931149	ZP_01313873.1				12.6	9.6	1	Desulfuromonas acetoxidans DSM 684	Inorganic diphosphatase

## Sheet: 1WPN_Bsubtillis_NatSeq
hitN	gi	ref	sp	gb	pdb	Hmm score	E-value	N dom	Source	full description
1	150019057	YP_001311311.1				992.1	6e-293	1	Clostridium beijerinckii NCIMB 8052	putative manganese-dependent inorganic pyrophosphatase
2	28211308	NP_782252.1				986.1	1e-290	1	Clostridium tetani E88	putative manganese-dependent inorganic pyrophosphatase
3	168212908	ZP_02638533.1				985.2	9e-291	1	Clostridium perfringens CPE str. F4969	putative manganese-dependent inorganic pyrophosphatase
4	20808804	NP_623975.1				982.9	4e-291	1	Thermoanaerobacter tengcongensis MB4	putative manganese-dependent inorganic pyrophosphatase
5	18311037	NP_562971.1				982.5	3e-290	1	Clostridium perfringens str. 13	putative manganese-dependent inorganic pyrophosphatase
6	168205863	ZP_02631868.1				981.7	1e-290	1	Clostridium perfringens E str. JGS1987	putative manganese-dependent inorganic pyrophosphatase
7	110803953	YP_699336.1				978.7	7e-289	1	Clostridium perfringens SM101	putative manganese-dependent inorganic pyrophosphatase
8	167036682	YP_001664260.1				977.2	7e-289	1	Thermoanaerobacter pseudethanolicus ATCC 33223	putative manganese-dependent inorganic pyrophosphatase
9	167039351	YP_001662336.1				975.8	3e-288	1	Thermoanaerobacter sp. X514	putative manganese-dependent inorganic pyrophosphatase
10	182418413	ZP_02949707.1				949.1	4e-280	1	Clostridium butyricum 5521	manganese-dependent inorganic pyrophosphatase
11	188589830	YP_001920229.1				948.7	9e-280	1	Clostridium botulinum E3 str. Alaska E43	putative manganese-dependent inorganic pyrophosphatase
12	89896636	YP_520123.1				948.1	8e-280	1	Desulfitobacterium hafniense Y51	putative manganese-dependent inorganic pyrophosphatase
13	187933211	YP_001885068.1				945.3	9e-279	1	Clostridium botulinum B str. Eklund 17B	putative manganese-dependent inorganic pyrophosphatase
14	196126948	ZP_03118697.1				938.4	3e-277	1	Clostridium difficile ATCC 43255	putative manganese-dependent inorganic pyrophosphatase
15	196164893	ZP_03125424.1				937.7	7e-277	1	Clostridium difficile QCD-23m63	putative manganese-dependent inorganic pyrophosphatase
16	126697905	YP_001086802.1				937.5	3e-277	1	Clostridium difficile 630	putative manganese-dependent inorganic pyrophosphatase
17	145956275	ZP_01805272.1				936.1	2e-276	1	Clostridium difficile QCD-32g58	hypothetical protein CdifQ_04000384
18	134299943	YP_001113439.1				926.6	2e-274	1	Desulfotomaculum reducens MI-1	putative manganese-dependent inorganic pyrophosphatase
19	150389488	YP_001319537.1				916.4	1e-269	1	Alkaliphilus metalliredigens QYMF	putative manganese-dependent inorganic pyrophosphatase
20	167628681	YP_001679180.1				911.3	3e-269	1	Heliobacterium modesticaldum Ice1	putative manganese-dependent inorganic pyrophosphatase
21	164687734	ZP_02211762.1				907.5	7e-268	1	Clostridium bartlettii DSM 16795	hypothetical protein CLOBAR_01376
22	168186144	ZP_02620779.1				898.9	8e-265	1	Clostridium botulinum C str. Eklund	inorganic diphosphatase
23	118444384	YP_878001.1				895.5	9e-264	1	Clostridium novyi NT	putative manganese-dependent inorganic pyrophosphatase
24	168713823	ZP_02746100.1				886.6	1e-262	1	Clostridium difficile QCD-63q42	putative manganese-dependent inorganic pyrophosphatase
25	153953801	YP_001394566.1				878.8	2e-258	1	Clostridium kluyveri DSM 555	putative manganese-dependent inorganic pyrophosphatase
26	148266167	YP_001232873.1				865	9e-255	1	Geobacter uraniireducens Rf4	putative manganese-dependent inorganic pyrophosphatase
27	168182719	ZP_02617383.1				861.1	4e-254	1	Clostridium botulinum Bf	putative manganese-dependent inorganic pyrophosphatase
28	52548464			AAU82313.1		861	8e-254	1	uncultured archaeon GZfos14B8	probable manganese-dependent inorganic pyrophosphatase
29	170760343	YP_001787956.1				854.2	5e-251	1	Clostridium botulinum A3 str. Loch Maree	putative manganese-dependent inorganic pyrophosphatase
30	78221724	YP_383471.1				852.9	3e-251	1	Geobacter metallireducens GS-15	putative manganese-dependent inorganic pyrophosphatase
31	170756754	YP_001782252.1				851.9	6e-251	1	Clostridium botulinum B1 str. Okra	putative manganese-dependent inorganic pyrophosphatase
32	148380593	YP_001255134.1				850.6	2e-251	1	Clostridium botulinum A str. ATCC 3502	putative manganese-dependent inorganic pyrophosphatase
33	168180940	ZP_02615604.1				849.6	2e-250	1	Clostridium botulinum NCTC 2916	putative manganese-dependent inorganic pyrophosphatase
34	153931144	YP_001384880.1				849.5	3e-250	1	Clostridium botulinum A str. ATCC 19397	putative manganese-dependent inorganic pyrophosphatase
35	187778774	ZP_02995247.1				847	5e-250	1	Clostridium sporogenes ATCC 15579	hypothetical protein CLOSPO_02369
36	153941423	YP_001391936.1				844.7	7e-249	1	Clostridium botulinum F str. Langeland	putative manganese-dependent inorganic pyrophosphatase
37	39998066	NP_954017.1				844.3	9e-249	1	Geobacter sulfurreducens PCA	putative manganese-dependent inorganic pyrophosphatase
38	158320986	YP_001513493.1				839.8	1e-247	1	Alkaliphilus oremlandii OhILAs	putative manganese-dependent inorganic pyrophosphatase
39	118579191	YP_900441.1				837.1	2e-247	1	Pelobacter propionicus DSM 2379	putative manganese-dependent inorganic pyrophosphatase
40	8134646		Q9WZ56			834.3	2e-246	1	Thermotoga maritima	PPAC_THEMA Probable manganese-dependent inorganic pyrophosphatase (Pyrophosphate phospho-hydrolase) (PPase)
41	15643353	NP_228397.1				834.3	2e-246	1	Thermotoga maritima MSB8	putative manganese-dependent inorganic pyrophosphatase
42	167756001	ZP_02428128.1				831.9	6e-245	1	Clostridium ramosum DSM 1402	hypothetical protein CLORAM_01521
43	121533516	ZP_01665344.1				829.2	8e-244	1	Thermosinus carboxydivorans Nor1	Inorganic diphosphatase
44	170288150	YP_001738388.1				827.2	1e-244	1	Thermotoga sp. RQ2	inorganic diphosphatase
45	148269476	YP_001243936.1				822.8	4e-242	1	Thermotoga petrophila RKU-1	putative manganese-dependent inorganic pyrophosphatase
46	77919258	YP_357073.1				818.3	3e-241	1	Pelobacter carbinolicus DSM 2380	putative manganese-dependent inorganic pyrophosphatase
47	169350869	ZP_02867807.1				809	2e-237	1	Clostridium spiroforme DSM 1552	hypothetical protein CLOSPI_01643
48	154502589	ZP_02039649.1				803.8	5e-237	1	Ruminococcus gnavus ATCC 29149	hypothetical protein RUMGNA_00402
49	153854637	ZP_01995887.1				798.7	6e-235	1	Dorea longicatena DSM 13814	hypothetical protein DORLON_01882
50	167768196	ZP_02440249.1				793.8	7e-234	1	Clostridium sp. SS2/1	hypothetical protein CLOSS21_02752
51	189425679	YP_001952856.1				790.1	1e-231	1	Geobacter lovleyi SZ	Inorganic diphosphatase
52	160880995	YP_001559963.1				786.1	7e-231	1	Clostridium phytofermentans ISDg	putative manganese-dependent inorganic pyrophosphatase
53	169825278	YP_001692889.1				781.8	1e-230	1	Finegoldia magna ATCC 29328	manganase-dependent inorganic pyrophosphatase
54	167758829	ZP_02430956.1				780.1	1e-229	1	Clostridium scindens ATCC 35704	hypothetical protein CLOSCI_01172
55	153814342	ZP_01967010.1				777.3	1e-229	1	Ruminococcus torques ATCC 27756	hypothetical protein RUMTOR_00552
56	83591230	YP_431239.1				777	1e-229	1	Moorella thermoacetica ATCC 39073	putative manganese-dependent inorganic pyrophosphatase
57	166031129	ZP_02233958.1				775.4	7e-228	1	Dorea formicigenerans ATCC 27755	hypothetical protein DORFOR_00814
58	118726913	ZP_01575528.1				775.4	7e-228	1	Clostridium cellulolyticum H10	Inorganic diphosphatase
59	88602447	YP_502625.1				768.9	5e-226	1	Methanospirillum hungatei JF-1	putative manganese-dependent inorganic pyrophosphatase
60	32474625	NP_867619.1				763.1	4e-224	1	Rhodopirellula baltica SH 1	putative manganese-dependent inorganic pyrophosphatase
61	160937516	ZP_02084877.1				760.7	1e-224	1	Clostridium bolteae ATCC BAA-613	hypothetical protein CLOBOL_02407
62	153811996	ZP_01964664.1				754	4e-222	1	Ruminococcus obeum ATCC 29174	hypothetical protein RUMOBE_02389
63	197303159	ZP_03168202.1				740.5	8e-218	1	Ruminococcus lactaris ATCC 29176	hypothetical protein RUMLAC_01883
64	34762898	ZP_00143880.1				740	2e-217	1	Fusobacterium nucleatum subsp. vincentii ATCC 49256	Manganese-dependent inorganic pyrophosphatase
65	197735160	YP_002163938.1				735.8	2e-216	1	Fusobacterium nucleatum subsp. polymorphum ATCC 10953	inorganic diphosphatase
66	167745956	ZP_02418083.1				733.6	1e-215	1	Anaerostipes caccae DSM 14662	hypothetical protein ANACAC_00651
67	188585876	YP_001917421.1				730.6	3e-215	1	Natranaerobius thermophilus JW/NM-WN-LF	Inorganic diphosphatase
68	163815131	ZP_02206512.1				729.7	6e-214	1	Coprococcus eutactus ATCC 27759	hypothetical protein COPEUT_01287
69	160892511	ZP_02073301.1				727.9	6e-214	1	Clostridium sp. L2-50	hypothetical protein CLOL250_00040
70	110599999	ZP_01388229.1				720.8	3e-212	1	Geobacter sp. FRC-32	Inorganic diphosphatase
71	159118156	XP_001709297.1				718.4	4e-210	1	Giardia lamblia ATCC 50803	Manganese-dependent inorganic pyrophosphatase, putative
72	169830556	YP_001716538.1				714.8	6e-210	1	Candidatus Desulforudis audaxviator MP104C	inorganic diphosphatase
73	19705129	NP_602624.1				712.7	2e-208	1	Fusobacterium nucleatum subsp. nucleatum ATCC 25586	putative manganese-dependent inorganic pyrophosphatase
74	197117009	YP_002137436.1				706.7	3e-207	1	Geobacter bemidjiensis Bem	DRTGG domain protein
75	191164651	ZP_03026512.1				702.4	6e-206	1	Geobacter sp. M21	Inorganic diphosphatase
76	160944305	ZP_02091534.1				701.9	7e-206	1	Faecalibacterium prausnitzii M21/2	hypothetical protein FAEPRAM212_01816
77	159118218	XP_001709328.1				681.2	3e-200	1	Giardia lamblia ATCC 50803	Manganese-dependent inorganic pyrophosphatase, putative
78	114566148	YP_753302.1				672.4	7e-197	1	Syntrophomonas wolfei subsp. wolfei str. Goettingen	putative manganese-dependent inorganic pyrophosphatase
79	168334170	ZP_02692377.1				667.6	6e-196	1	Epulopiscium sp. 'N.t. morphotype B'	putative manganese-dependent inorganic pyrophosphatase
80	95931149	ZP_01313873.1				663	9e-194	1	Desulfuromonas acetoxidans DSM 684	Inorganic diphosphatase
81	108803669	YP_643606.1				659.3	4e-193	1	Rubrobacter xylanophilus DSM 9941	putative manganese-dependent inorganic pyrophosphatase
82	16081107	NP_391935.1				654.1	9e-191	1	Bacillus subtilis subsp. subtilis str. 168	putative manganese-dependent inorganic pyrophosphatase
83	154688158	YP_001423319.1				653.6	3e-191	1	Bacillus amyloliquefaciens FZB42	putative manganese-dependent inorganic pyrophosphatase
84	166983994	ZP_02255369.1				651.9	2e-191	1	Bacillus cereus AH187	putative manganese-dependent inorganic pyrophosphatase
85	30262795	NP_845172.1				651.8	5e-191	1	Bacillus anthracis str. Ames	putative manganese-dependent inorganic pyrophosphatase
86	118478178	YP_895329.1				651.8	5e-191	1	Bacillus thuringiensis str. Al Hakam	putative manganese-dependent inorganic pyrophosphatase
87	152975687	YP_001375204.1				651.5	4e-191	1	Bacillus cereus subsp. cytotoxis NVH 391-98	putative manganese-dependent inorganic pyrophosphatase
88	196043623	ZP_03110861.1				651.3	2e-191	1	Bacillus cereus 03BB108	inorganic pyrophosphatase, manganese-dependent
89	42781911	NP_979158.1				650.3	2e-190	1	Bacillus cereus ATCC 10987	putative manganese-dependent inorganic pyrophosphatase
90	52142689	YP_084140.1				650.3	3e-190	1	Bacillus cereus E33L	putative manganese-dependent inorganic pyrophosphatase
91	206973905	ZP_03234823.1				650.2	3e-190	1	Bacillus cereus H3081.97	inorganic pyrophosphatase, manganese-dependent
92	168139645	ZP_02582874.1				649.8	8e-190	1	Bacillus cereus G9842	putative manganese-dependent inorganic pyrophosphatase
93	58337415	YP_194000.1				649.2	7e-190	1	Lactobacillus acidophilus NCFM	putative manganese-dependent inorganic pyrophosphatase
94	29376170	NP_815324.1				648.4	5e-190	1	Enterococcus faecalis V583	putative manganese-dependent inorganic pyrophosphatase
95	47567641	ZP_00238351.1				648.2	4e-190	1	Bacillus cereus G9241	inorganic pyrophosphatase, manganese-dependent
96	65320118	ZP_00393077.1				648.1	5e-190	1	Bacillus anthracis str. A2012	COG1227: Inorganic pyrophosphatase/exopolyphosphatase
97	206971818	ZP_03232767.1				648.1	8e-190	1	Bacillus cereus AH1134	inorganic pyrophosphatase, manganese-dependent
98	30020945	NP_832576.1				647.3	1e-188	1	Bacillus cereus ATCC 14579	putative manganese-dependent inorganic pyrophosphatase
99	194016215	ZP_03054829.1				645.9	6e-189	1	Bacillus pumilus ATCC 7061	manganese-dependent inorganic pyrophosphatase (Pyrophosphate phospho-hydrolase) (PPase)
100	163940572	YP_001645456.1				644.8	7e-189	1	Bacillus weihenstephanensis KBAB4	putative manganese-dependent inorganic pyrophosphatase
101	161507595	YP_001577549.1				642.1	6e-188	1	Lactobacillus helveticus DPC 4571	putative manganese-dependent inorganic pyrophosphatase
102	69248398	ZP_00604734.1				641.7	8e-188	1	Enterococcus faecium DO	Inorganic diphosphatase
103	52082169	YP_080960.1				640.4	2e-187	1	Bacillus licheniformis ATCC 14580	putative manganese-dependent inorganic pyrophosphatase
104	119390308				2IW4	640.3	3e-187	1	Bacillus subtilis	B Chain B, Crystal Structure Of Basillus Subtilis Family Ii Inorganic Pyrophosphatase Mutant, H98q, In Complex With Pnp
105	56966963				1WPP	639.7	9e-187	1	Streptococcus gordonii	B Chain B, Structure Of Streptococcus Gordonii Inorganic Pyrophosphatase
106	15901378	NP_345982.1				639.4	4e-187	1	Streptococcus pneumoniae TIGR4	putative manganese-dependent inorganic pyrophosphatase
107	116629644	YP_814816.1				638.6	2e-187	1	Lactobacillus gasseri ATCC 33323	putative manganese-dependent inorganic pyrophosphatase
108	16974962				1K20	636.5	7e-186	1	Streptococcus gordonii	B Chain B, Inorganic Pyrophosphatase (Family Ii) From Streptococcus Gordonii At 1.5 A Resolution
109	157150485	YP_001450925.1				636.5	7e-186	1	Streptococcus gordonii str. Challis substr. CH1	putative manganese-dependent inorganic pyrophosphatase
110	124522445	ZP_01697036.1				636.4	9e-186	1	Bacillus coagulans 36D1	DHHA2
111	56964667	YP_176398.1				636.3	2e-185	1	Bacillus clausii KSM-K16	putative manganese-dependent inorganic pyrophosphatase
112	24380063	NP_722018.1				636.1	4e-186	1	Streptococcus mutans UA159	putative manganese-dependent inorganic pyrophosphatase
113	42519099	NP_965029.1				635.8	8e-186	1	Lactobacillus johnsonii NCC 533	putative manganese-dependent inorganic pyrophosphatase
114	125718547	YP_001035680.1				635.4	9e-186	1	Streptococcus sanguinis SK36	putative manganese-dependent inorganic pyrophosphatase
115	16974964				1K23	635	5e-185	1	Bacillus subtilis	D Chain D, Inorganic Pyrophosphatase (Family Ii) From Bacillus Subtilis
116	116627284	YP_819903.1				634.9	2e-186	1	Streptococcus thermophilus LMD-9	putative manganese-dependent inorganic pyrophosphatase
117	55820464	YP_138906.1				634.2	9e-185	1	Streptococcus thermophilus LMG 18311	putative manganese-dependent inorganic pyrophosphatase
118	90961810	YP_535726.1				632.4	3e-184	1	Lactobacillus salivarius UCC118	putative manganese-dependent inorganic pyrophosphatase
119	116492719	YP_804454.1				631.2	7e-185	1	Pediococcus pentosaceus ATCC 25745	putative manganese-dependent inorganic pyrophosphatase
120	148544016	YP_001271386.1				631	7e-185	1	Lactobacillus reuteri F275	inorganic diphosphatase
121	149181572	ZP_01860066.1				630.9	4e-185	1	Bacillus sp. SG-1	putative manganese-dependent inorganic pyrophosphatase
122	163790381	ZP_02184812.1				630.4	2e-184	1	Carnobacterium sp. AT7	putative manganese-dependent inorganic pyrophosphatase
123	194467944	ZP_03073930.1				630.4	2e-184	1	Lactobacillus reuteri 100-23	Inorganic diphosphatase
124	73662181	YP_300962.1				629.8	8e-184	1	Staphylococcus saprophyticus subsp. saprophyticus ATCC 15305	putative manganese-dependent inorganic pyrophosphatase
125	187603650	ZP_02989862.1				629.5	3e-184	1	Exiguobacterium sp. AT1b	Inorganic diphosphatase
126	157694450	YP_001488912.1				629.4	4e-184	1	Bacillus pumilus SAFR-032	putative manganese-dependent inorganic pyrophosphatase
127	171780236	ZP_02921140.1				628.2	5e-184	1	Streptococcus infantarius subsp. infantarius ATCC BAA-102	hypothetical protein STRINF_02024
128	89095966	ZP_01168860.1				627	3e-183	1	Bacillus sp. NRRL B-14911	putative manganese-dependent inorganic pyrophosphatase
129	192813060	ZP_03041726.1				625.5	7e-183	1	Geobacillus sp. Y412MC10	Inorganic diphosphatase
130	169185541	ZP_02845703.1				625.2	3e-183	1	Paenibacillus sp. JDR-2	Inorganic diphosphatase
131	127512903	YP_001094100.1				624.1	7e-183	1	Shewanella loihica PV-4	putative manganese-dependent inorganic pyrophosphatase
132	113971871	YP_735664.1				623.1	9e-182	1	Shewanella sp. MR-4	putative manganese-dependent inorganic pyrophosphatase
133	114564713	YP_752227.1				623.1	9e-182	1	Shewanella frigidimarina NCIMB 400	putative manganese-dependent inorganic pyrophosphatase
134	120600444	YP_965018.1				622	2e-182	1	Shewanella sp. W3-18-1	putative manganese-dependent inorganic pyrophosphatase
135	24375675	NP_719718.1				621.8	7e-182	1	Shewanella oneidensis MR-1	putative manganese-dependent inorganic pyrophosphatase
136	149675694					621.5	6e-182	1	Shewanella livingstonensis	inorganic diphosphatase
137	28378498	NP_785390.1				621	2e-182	1	Lactobacillus plantarum WCFS1	putative manganese-dependent inorganic pyrophosphatase
138	81096958	ZP_00875279.1				620.3	4e-181	1	Streptococcus suis 89/1591	Inorganic diphosphatase
139	88859721	ZP_01134361.1				616.4	2e-179	1	Pseudoalteromonas tunicata D2	putative manganese-dependent inorganic pyrophosphatase
140	117922149	YP_871341.1				616.1	4e-180	1	Shewanella sp. ANA-3	putative manganese-dependent inorganic pyrophosphatase
141	16800554	NP_470822.1				615.5	8e-180	1	Listeria innocua Clip11262	putative manganese-dependent inorganic pyrophosphatase
142	119470586	ZP_01613289.1				614.6	8e-180	1	Alteromonadales bacterium TW-7	putative manganese-dependent inorganic pyrophosphatase
143	157375310	YP_001473910.1				614.3	4e-180	1	Shewanella sediminis HAW-EB3	putative manganese-dependent inorganic pyrophosphatase
144	146319319	YP_001199031.1				614.3	5e-180	1	Streptococcus suis 05ZYH33	putative manganese-dependent inorganic pyrophosphatase
145	146321523	YP_001201234.1				613.8	2e-179	1	Streptococcus suis 98HAH33	putative manganese-dependent inorganic pyrophosphatase
146	77359410	YP_338985.1				613.4	6e-179	1	Pseudoalteromonas haloplanktis TAC125	putative manganese-dependent inorganic pyrophosphatase
147	27468520	NP_765157.1				613.1	2e-178	1	Staphylococcus epidermidis ATCC 12228	putative manganese-dependent inorganic pyrophosphatase
148	25011509	NP_735904.1				612.9	2e-179	1	Streptococcus agalactiae NEM316	putative manganese-dependent inorganic pyrophosphatase
149	197336739	YP_002158018.1				612.5	1e-179	1	Vibrio fischeri MJ11	manganese-dependent inorganic pyrophosphatase
150	59713604	YP_206379.1				611.9	4e-179	1	Vibrio fischeri ES114	putative manganese-dependent inorganic pyrophosphatase
151	57867405	YP_189024.1				611.8	9e-179	1	Staphylococcus epidermidis RP62A	putative manganese-dependent inorganic pyrophosphatase
152	126178441	YP_001046406.1				611.7	5e-178	1	Methanoculleus marisnigri JR1	putative manganese-dependent inorganic pyrophosphatase
153	14488513				1I74	610.6	1e-178	1	Streptococcus mutans	B Chain B, Streptococcus Mutans Inorganic Pyrophosphatase
154	46907676	YP_014065.1				610.4	3e-178	1	Listeria monocytogenes str. 4b F2365	putative manganese-dependent inorganic pyrophosphatase
155	170726810	YP_001760836.1				610.4	3e-178	1	Shewanella woodyi ATCC 51908	inorganic diphosphatase
156	70726035	YP_252949.1				610.1	5e-178	1	Staphylococcus haemolyticus JCSC1435	putative manganese-dependent inorganic pyrophosphatase
157	22537544	NP_688395.1				610	7e-178	1	Streptococcus agalactiae 2603V/R	putative manganese-dependent inorganic pyrophosphatase
158	149241635				2ENX	610	7e-178	1	Streptococcus agalactiae	B Chain B, Structure Of The Family Ii Inorganic Pyrophosphatase From Streptococcus Agalactiae At 2.8 Resolution
159	16803488	NP_464973.1				609.9	8e-178	1	Listeria monocytogenes EGD-e	putative manganese-dependent inorganic pyrophosphatase
160	152998978	YP_001364659.1				609.8	2e-177	1	Shewanella baltica OS185	putative manganese-dependent inorganic pyrophosphatase
161	126176076	YP_001052225.1				609.4	6e-178	1	Shewanella baltica OS155	inorganic diphosphatase
162	15895407	NP_348756.1				609.1	1e-178	1	Clostridium acetobutylicum ATCC 824	putative manganese-dependent inorganic pyrophosphatase
163	208011074					608.6	3e-178	1	Aliivibrio salmonicida LFI1238	manganese-dependent inorganic pyrophosphatase
164	77408642	ZP_00785376.1				608.3	5e-178	1	Streptococcus agalactiae COH1	inorganic pyrophosphatase, manganese-dependent
165	157962001	YP_001502035.1				607.4	1e-176	1	Shewanella pealeana ATCC 700345	putative manganese-dependent inorganic pyrophosphatase
166	15924909	NP_372443.1				606.9	4e-177	1	Staphylococcus aureus subsp. aureus Mu50	putative manganese-dependent inorganic pyrophosphatase
167	49484161	YP_041385.1				606.9	4e-177	1	Staphylococcus aureus subsp. aureus MRSA252	putative manganese-dependent inorganic pyrophosphatase
168	160914871	ZP_02077085.1				606.6	8e-177	1	Eubacterium dolichum DSM 3991	hypothetical protein EUBDOL_00879
169	71278115	YP_267149.1				605.5	8e-177	1	Colwellia psychrerythraea 34H	putative manganese-dependent inorganic pyrophosphatase
170	172056982	YP_001813442.1				605.3	3e-177	1	Exiguobacterium sibiricum 255-15	inorganic diphosphatase
171	149116111	ZP_01842843.1				605.2	6e-177	1	Shewanella baltica OS223	Inorganic diphosphatase
172	116494900	YP_806634.1				604.9	8e-177	1	Lactobacillus casei ATCC 334	inorganic pyrophosphatase/exopolyphosphatase
173	91791842	YP_561493.1				604.9	6e-176	1	Shewanella denitrificans OS217	putative manganese-dependent inorganic pyrophosphatase
174	47095399	ZP_00233009.1				604.7	5e-177	1	Listeria monocytogenes str. 1/2a F6854	inorganic pyrophosphatase, manganese-dependent
175	167624075	YP_001674369.1				603.8	2e-176	1	Shewanella halifaxensis HAW-EB4	putative manganese-dependent inorganic pyrophosphatase
176	209558874	YP_002285346.1				602.3	4e-176	1	Streptococcus pyogenes NZ131	Probable manganese-dependent inorganic pyrophosphatase
177	15674527	NP_268701.1				601.7	2e-176	1	Streptococcus pyogenes M1 GAS	putative manganese-dependent inorganic pyrophosphatase
178	21909814	NP_664082.1				601.7	2e-176	1	Streptococcus pyogenes MGAS315	putative manganese-dependent inorganic pyrophosphatase
179	124485998	YP_001030614.1				601.6	8e-176	1	Methanocorpusculum labreanum Z	putative manganese-dependent inorganic pyrophosphatase
180	104773995	YP_618975.1				601.4	3e-176	1	Lactobacillus delbrueckii subsp. bulgaricus ATCC 11842	putative manganese-dependent inorganic pyrophosphatase
181	81428582	YP_395582.1				601.3	9e-176	1	Lactobacillus sakei subsp. sakei 23K	putative manganese-dependent inorganic pyrophosphatase
182	191638410	YP_001987576.1				600.5	2e-175	1	Lactobacillus casei BL23	Inorganic pyrophosphatase
183	199599259	ZP_03212660.1				600.4	3e-175	1	Lactobacillus rhamnosus HN001	Inorganic pyrophosphatase/exopolyphosphatase
184	114773782	ZP_01450791.1				600	8e-175	1	alpha proteobacterium HTCC2255	putative manganese-dependent inorganic pyrophosphatase
185	163749053	ZP_02156304.1				599.7	1e-175	1	Shewanella benthica KT99	putative manganese-dependent inorganic pyrophosphatase
186	205375005	ZP_03227796.1				596.7	7e-174	1	Bacillus coahuilensis m4-4	putative manganese-dependent inorganic pyrophosphatase
187	184155382	YP_001843722.1				596.4	1e-174	1	Lactobacillus fermentum IFO 3956	inorganic pyrophosphatase
188	116514011	YP_812917.1				596.4	1e-174	1	Lactobacillus delbrueckii subsp. bulgaricus ATCC BAA-365	putative manganese-dependent inorganic pyrophosphatase
189	169829774	YP_001699932.1				596.3	3e-174	1	Lysinibacillus sphaericus C3-41	manganese-dependent inorganic pyrophosphatase
190	126651528	ZP_01723732.1				595.5	9e-174	1	Bacillus sp. B14905	putative manganese-dependent inorganic pyrophosphatase
191	116333454	YP_794981.1				594.6	1e-174	1	Lactobacillus brevis ATCC 367	putative manganese-dependent inorganic pyrophosphatase
192	11498362	NP_069590.1				593.7	3e-173	1	Archaeoglobus fulgidus DSM 4304	putative manganese-dependent inorganic pyrophosphatase
193	116872880	YP_849661.1				592.2	7e-173	1	Listeria welshimeri serovar 6b str. SLCC5334	putative manganese-dependent inorganic pyrophosphatase
194	195978724	YP_002123968.1				590.5	3e-172	1	Streptococcus equi subsp. zooepidemicus MGCS10565	probable manganese-dependent inorganic pyrophosphatase
195	116753556	YP_842674.1				590.5	3e-172	1	Methanosaeta thermophila PT	DHH domain-containing protein
196	15673794	NP_267969.1				589.5	4e-172	1	Lactococcus lactis subsp. lactis Il1403	putative manganese-dependent inorganic pyrophosphatase
197	119945523	YP_943203.1				589	5e-172	1	Psychromonas ingrahamii 37	putative manganese-dependent inorganic pyrophosphatase
198	23098473	NP_691939.1				587.9	3e-172	1	Oceanobacillus iheyensis HTE831	putative manganese-dependent inorganic pyrophosphatase
199	125624773	YP_001033256.1				584.7	9e-171	1	Lactococcus lactis subsp. cremoris MG1363	putative manganese-dependent inorganic pyrophosphatase
200	116512686	YP_811593.1				584.1	1e-169	1	Lactococcus lactis subsp. cremoris SK11	putative manganese-dependent inorganic pyrophosphatase
201	152992887	YP_001358608.1				581.2	8e-169	1	Sulfurovum sp. NBC37-1	putative manganese-dependent inorganic pyrophosphatase
202	182414488	YP_001819554.1				580	7e-169	1	Opitutus terrae PB90-1	inorganic diphosphatase
203	196232574	ZP_03131426.1				579.2	2e-169	1	Chthoniobacter flavus Ellin428	Inorganic diphosphatase
204	46580047	YP_010855.1				579	6e-169	1	Desulfovibrio vulgaris subsp. vulgaris str. Hildenborough	putative manganese-dependent inorganic pyrophosphatase
205	154150559	YP_001404177.1				578.6	7e-169	1	Candidatus Methanoregula boonei 6A8	putative manganese-dependent inorganic pyrophosphatase
206	15668788	NP_247590.1				578.1	7e-169	1	Methanocaldococcus jannaschii DSM 2661	putative manganese-dependent inorganic pyrophosphatase
207	78356821	YP_388270.1				574.4	7e-168	1	Desulfovibrio desulfuricans subsp. desulfuricans str. G20	putative manganese-dependent inorganic pyrophosphatase
208	198258613			EDY82921.1		574.1	1e-167	1	Verrucomicrobiae bacterium DG1235	CBS domain pair protein
209	163764452	ZP_02171509.1				571	9e-166	1	Bacillus selenitireducens MLS10	Cystathionine gamma-synthase
210	78777353	YP_393668.1				570.7	1e-166	1	Sulfurimonas denitrificans DSM 1251	putative manganese-dependent inorganic pyrophosphatase
211	171909814	ZP_02925284.1				569.3	3e-165	1	Verrucomicrobium spinosum DSM 4136	putative manganese-dependent inorganic pyrophosphatase
212	75764327	ZP_00743857.1				568.2	7e-166	1	Bacillus thuringiensis serovar israelensis ATCC 35646	Inorganic pyrophosphatase
213	207085212			EDZ62497.1		566.8	7e-165	1	Campylobacterales bacterium GD 1	inorganic pyrophosphatase, manganese-dependent
214	116491058	YP_810602.1				566.2	6e-165	1	Oenococcus oeni PSU-1	inorganic pyrophosphatase/exopolyphosphatase
215	157737812	YP_001490496.1				564.2	1e-164	1	Arcobacter butzleri RM4018	putative manganese-dependent inorganic pyrophosphatase
216	116618457	YP_818828.1				557.9	2e-163	1	Leuconostoc mesenteroides subsp. mesenteroides ATCC 8293	inorganic pyrophosphatase/exopolyphosphatase
217	170017457	YP_001728376.1				556.7	8e-162	1	Leuconostoc citreum KM20	inorganic pyrophosphatase/exopolyphosphatase
218	153893228	ZP_02013999.1				553.6	6e-161	1	Opitutaceae bacterium TAV2	Inorganic diphosphatase
219	94269265	ZP_01291415.1				546.1	9e-159	1	delta proteobacterium MLMS-1	Phosphoesterase, RecJ-like:DHHA2
220	187735719	YP_001877831.1				543.6	6e-158	1	Akkermansia muciniphila ATCC BAA-835	Inorganic diphosphatase
221	134046489	YP_001097974.1				541.9	4e-158	1	Methanococcus maripaludis C5	putative manganese-dependent inorganic pyrophosphatase
222	150403139	YP_001330433.1				539.4	9e-157	1	Methanococcus maripaludis C7	putative manganese-dependent inorganic pyrophosphatase
223	186457794	ZP_02968104.1				538.8	5e-157	1	bacterium Ellin514	DRTGG domain protein
224	159905123	YP_001548785.1				535.9	4e-156	1	Methanococcus maripaludis C6	putative manganese-dependent inorganic pyrophosphatase
225	126461751	YP_001042865.1				535.4	7e-156	1	Rhodobacter sphaeroides ATCC 17029	putative manganese-dependent inorganic pyrophosphatase
226	99080433	YP_612587.1				533.5	8e-155	1	Silicibacter sp. TM1040	putative manganese-dependent inorganic pyrophosphatase
227	146278229	YP_001168388.1				532.9	7e-155	1	Rhodobacter sphaeroides ATCC 17025	putative manganese-dependent inorganic pyrophosphatase
228	77462858	YP_352362.1				532.8	3e-154	1	Rhodobacter sphaeroides 2.4.1	putative manganese-dependent inorganic pyrophosphatase
229	84499758	ZP_00998046.1				531.3	3e-155	1	Oceanicola batsensis HTCC2597	putative manganese-dependent inorganic pyrophosphatase
230	45357782	NP_987339.1				530.6	3e-154	1	Methanococcus maripaludis S2	putative manganese-dependent inorganic pyrophosphatase
231	83854819	ZP_00948349.1				528.5	6e-154	1	Sulfitobacter sp. NAS-14.1	putative manganese-dependent inorganic pyrophosphatase
232	83941342	ZP_00953804.1				528.1	4e-154	1	Sulfitobacter sp. EE-36	putative manganese-dependent inorganic pyrophosphatase
233	89055852	YP_511303.1				527.8	3e-154	1	Jannaschia sp. CCS1	putative manganese-dependent inorganic pyrophosphatase
234	150400871	YP_001324637.1				527.7	9e-154	1	Methanococcus aeolicus Nankai-3	putative manganese-dependent inorganic pyrophosphatase
235	149913709	ZP_01902242.1				527.1	5e-153	1	Roseobacter sp. AzwK-3b	putative manganese-dependent inorganic pyrophosphatase
236	90408126	ZP_01216295.1				526.6	1e-153	1	Psychromonas sp. CNPT3	putative manganese-dependent inorganic pyrophosphatase
237	51246032	YP_065916.1				525.7	1e-153	1	Desulfotalea psychrophila LSv54	putative manganese-dependent inorganic pyrophosphatase
238	149203314	ZP_01880284.1				525.4	5e-152	1	Roseovarius sp. TM1035	putative manganese-dependent inorganic pyrophosphatase
239	159045464	YP_001534258.1				522.9	9e-152	1	Dinoroseobacter shibae DFL 12	putative manganese-dependent inorganic pyrophosphatase
240	163742903	ZP_02150287.1				519.8	4e-151	1	Phaeobacter gallaeciensis 2.10	putative manganese-dependent inorganic pyrophosphatase
241	25989567			AAM95698.1		519.4	1e-151	1	Rhodobacter capsulatus	pyrophosphate phosphohydrolase family II
242	163732283	ZP_02139729.1				519	1e-151	1	Roseobacter litoralis Och 149	inorganic pyrophosphatase, manganese-dependent
243	163737791	ZP_02145208.1				518.3	5e-151	1	Phaeobacter gallaeciensis BS107	inorganic pyrophosphatase, manganese-dependent
244	110680681	YP_683688.1				517.7	1e-149	1	Roseobacter denitrificans OCh 114	putative manganese-dependent inorganic pyrophosphatase
245	94984440	YP_603804.1				517.4	3e-150	1	Deinococcus geothermalis DSM 11300	putative manganese-dependent inorganic pyrophosphatase
246	85703816	ZP_01034919.1				516.1	1e-150	1	Roseovarius sp. 217	putative manganese-dependent inorganic pyrophosphatase
247	126725852	ZP_01741694.1				515.7	4e-149	1	Rhodobacterales bacterium HTCC2150	putative manganese-dependent inorganic pyrophosphatase
248	84686135	ZP_01014030.1				514.7	1e-150	1	Rhodobacterales bacterium HTCC2654	putative manganese-dependent inorganic pyrophosphatase
249	15807559	NP_296296.1				512.9	8e-149	1	Deinococcus radiodurans R1	putative manganese-dependent inorganic pyrophosphatase
250	56697979	YP_168350.1				511.9	7e-149	1	Silicibacter pomeroyi DSS-3	putative manganese-dependent inorganic pyrophosphatase
251	126739865	ZP_01755556.1				511.2	4e-149	1	Roseobacter sp. SK209-2-6	putative manganese-dependent inorganic pyrophosphatase
252	206687041			EDZ47523.1		510.2	8e-148	1	Rhodobacterales bacterium Y4I	inorganic pyrophosphatase, manganese-dependent
253	90578785	ZP_01234595.1				510.2	9e-148	1	Vibrio angustum S14	putative manganese-dependent inorganic pyrophosphatase
254	84515123	ZP_01002486.1				509.4	2e-148	1	Loktanella vestfoldensis SKA53	putative manganese-dependent inorganic pyrophosphatase
255	148979479	ZP_01815536.1				509.1	1e-148	1	Vibrionales bacterium SWAT-3	putative manganese-dependent inorganic pyrophosphatase
256	149191913	ZP_01870146.1				507.6	1e-147	1	Vibrio shilonii AK1	putative manganese-dependent inorganic pyrophosphatase
257	86136479	ZP_01055058.1				507.4	3e-147	1	Roseobacter sp. MED193	putative manganese-dependent inorganic pyrophosphatase
258	83949873	ZP_00958606.1				507.1	6e-147	1	Roseovarius nubinhibens ISM	putative manganese-dependent inorganic pyrophosphatase
259	15641691	NP_231323.1				507.1	6e-147	1	Vibrio cholerae O1 biovar eltor str. N16961	putative manganese-dependent inorganic pyrophosphatase
260	150399976	YP_001323743.1				506.2	3e-146	1	Methanococcus vannielii SB	putative manganese-dependent inorganic pyrophosphatase
261	114764230	ZP_01443468.1				505.7	2e-147	1	Roseovarius sp. HTCC2601	putative manganese-dependent inorganic pyrophosphatase
262	121727300	ZP_01680447.1				505.7	3e-147	1	Vibrio cholerae V52	conserved hypothetical protein
263	89073619	ZP_01160141.1				505.4	3e-147	1	Photobacterium sp. SKA34	hypothetical pyrophosphatase
264	28897939	NP_797544.1				505.3	6e-147	1	Vibrio parahaemolyticus RIMD 2210633	putative manganese-dependent inorganic pyrophosphatase
265	153213912	ZP_01949114.1				505.2	1e-147	1	Vibrio cholerae 1587	conserved hypothetical protein
266	153800994	ZP_01955580.1				504.5	6e-147	1	Vibrio cholerae MZO-3	conserved hypothetical protein
267	84391765	ZP_00991667.1				503.5	9e-146	1	Vibrio splendidus 12B01	putative manganese-dependent inorganic pyrophosphatase
268	163801167	ZP_02195067.1				503.2	4e-146	1	Vibrio campbellii AND4	putative manganese-dependent inorganic pyrophosphatase
269	86147071	ZP_01065388.1				503.2	4e-146	1	Vibrio sp. MED222	putative manganese-dependent inorganic pyrophosphatase
270	54308706	YP_129726.1				502.8	1e-146	1	Photobacterium profundum SS9	putative manganese-dependent inorganic pyrophosphatase
271	27366167	NP_761695.1				502.6	7e-146	1	Vibrio vulnificus CMCP6	putative manganese-dependent inorganic pyrophosphatase
272	37679565	NP_934174.1				502.5	9e-146	1	Vibrio vulnificus YJ016	putative manganese-dependent inorganic pyrophosphatase
273	126730853	ZP_01746662.1				502.5	9e-146	1	Sagittula stellata E-37	putative manganese-dependent inorganic pyrophosphatase
274	194539043	YP_002074104.1				500.8	3e-145	1	Vibrio sp. Ex25	Inorganic pyrophosphatase/exopolyphosphatase
275	91226004	ZP_01260931.1				500.1	1e-145	1	Vibrio alginolyticus 12G01	putative manganese-dependent inorganic pyrophosphatase
276	90410541	ZP_01218557.1				499.9	4e-145	1	Photobacterium profundum 3TCK	putative manganese-dependent inorganic pyrophosphatase
277	156974147	YP_001445054.1				499.6	9e-145	1	Vibrio harveyi ATCC BAA-1116	putative manganese-dependent inorganic pyrophosphatase
278	126736560	ZP_01752300.1				499.6	9e-145	1	Roseobacter sp. CCS2	putative manganese-dependent inorganic pyrophosphatase
279	163799942	ZP_02193848.1				499.1	4e-144	1	Methanococcus voltae A3	Inorganic diphosphatase
280	153825463	ZP_01978130.1				497	8e-144	1	Vibrio cholerae MZO-2	conserved hypothetical protein
281	194535764	YP_002070932.1				496.9	9e-144	1	Vibrio cholerae RC385	conserved hypothetical protein
282	89069027	ZP_01156408.1				496.9	9e-144	1	Oceanicola granulosus HTCC2516	putative manganese-dependent inorganic pyrophosphatase
283	69936672	ZP_00631456.1				496.2	3e-143	1	Paracoccus denitrificans PD1222	Inorganic diphosphatase
284	147673963	YP_001217236.1				495.7	2e-144	1	Vibrio cholerae O395	putative manganese-dependent inorganic pyrophosphatase
285	206679515			EDZ44002.1		495.4	3e-144	1	Rhodobacterales bacterium HTCC2083	inorganic pyrophosphatase, manganese-dependent
286	198250982			EDY75297.1		492.4	2e-143	1	Octadecabacter antarcticus 307	DHH family
287	163745711	ZP_02153071.1				490.2	2e-141	1	Oceanibulbus indolifex HEL-45	putative manganese-dependent inorganic pyrophosphatase
288	206890936	YP_002248843.1				484.2	2e-140	1	Thermodesulfovibrio yellowstonii DSM 11347	manganese-dependent inorganic pyrophosphatase
289	198264566			EDY88836.1		482.4	4e-140	1	Octadecabacter antarcticus 238	inorganic pyrophosphatase, manganese-dependent
290	114769279	ZP_01446905.1				472.6	9e-137	1	alpha proteobacterium HTCC2255	putative manganese-dependent inorganic pyrophosphatase
291	150387170	ZP_01925603.1				471.8	7e-137	1	Victivallis vadensis ATCC BAA-548	Inorganic diphosphatase
292	87118226	ZP_01074125.1				465.2	4e-135	1	Marinomonas sp. MED121	putative manganese-dependent inorganic pyrophosphatase
293	149907513	ZP_01896260.1				450.5	7e-130	1	Moritella sp. PE36	putative manganese-dependent inorganic pyrophosphatase
294	119474890	ZP_01615243.1				438.1	1e-127	1	marine gamma proteobacterium HTCC2143	putative manganese-dependent inorganic pyrophosphatase
295	206895945	YP_002246763.1				433	1e-125	1	Coprothermobacter proteolyticus DSM 5265	manganese-dependent inorganic pyrophosphatase (Pyrophosphate phospho-hydrolase) (PPase)
296	54303033	YP_133026.1				419	2e-121	1	Photobacterium profundum SS9	putative manganese-dependent inorganic pyrophosphatase
297	153836143	ZP_01988810.1				414.9	9e-119	1	Vibrio parahaemolyticus AQ3810	putative manganese-dependent inorganic pyrophosphatase
298	90411243	ZP_01219255.1				414.2	4e-119	1	Photobacterium profundum 3TCK	putative manganese-dependent inorganic pyrophosphatase
299	28898544	NP_798149.1				413.9	9e-119	1	Vibrio parahaemolyticus RIMD 2210633	putative manganese-dependent inorganic pyrophosphatase
300	157373513	YP_001472113.1				357.5	7e-102	1	Shewanella sediminis HAW-EB3	putative manganese-dependent inorganic pyrophosphatase
301	139439552	ZP_01772984.1				338.9	7e-96	1	Collinsella aerofaciens ATCC 25986	Hypothetical protein COLAER_02011
302	145299909	YP_001142750.1				294.9	1.2e-82	1	Aeromonas salmonicida subsp. salmonicida A449	manganese-dependent inorganic pyrophosphatase
303	157145708	YP_001453027.1				294.8	1.3e-82	1	Citrobacter koseri ATCC BAA-895	hypothetical protein CKO_01458
304	117621014	YP_857491.1				291.9	9.6e-82	1	Aeromonas hydrophila subsp. hydrophila ATCC 7966	manganese-dependent inorganic pyrophosphatase
305	116000465					254.6	1.7e-70	1	Ostreococcus tauri	putative exopolyphosphatase (ISS)
306	56966961				1WPN	249.2	6.7e-69	1	Bacillus subtilis	B Chain B, Crystal Structure Of The N-Terminal Core Of Bacillus Subtilis Inorganic Pyrophosphatase
307	145341440	XP_001415817.1				216.7	4e-59	1	Ostreococcus lucimarinus CCE9901	predicted protein
308	77459660	YP_349167.1				157.4	3.1e-41	1	Pseudomonas fluorescens Pf0-1	hypothetical protein Pfl01_3438
309	84386674	ZP_00989700.1				122.8	7.9e-31	1	Vibrio splendidus 12B01	putative exopolyphosphatase
310	15669829	NP_248643.1				117.6	2.8e-29	1	Methanocaldococcus jannaschii DSM 2661	hypothetical protein MJ1633
311	86157476	YP_464261.1				109.6	7.5e-27	1	Anaeromyxobacter dehalogenans 2CP-C	phosphoesterase, RecJ-like
312	197121516	YP_002133467.1				109.6	7.5e-27	1	Anaeromyxobacter sp. K	phosphoesterase RecJ domain protein
313	167455438	ZP_02321660.1				109.6	7.5e-27	1	Anaeromyxobacter dehalogenans 2CP-1	phosphoesterase RecJ domain protein
314	153003966	YP_001378291.1				77.3	3.8e-17	1	Anaeromyxobacter sp. Fw109-5	phosphoesterase domain-containing protein
315	149003245	ZP_01828141.1				71	2.8e-15	1	Streptococcus pneumoniae SP14-BS69	putative manganese-dependent inorganic pyrophosphatase
316	119632776			ABL84394.1		32.8	4.4e-13	1	Streptococcus suis	inorganic diphosphatase
317	149003246	ZP_01828142.1				15.6	4.4e-12	1	Streptococcus pneumoniae SP14-BS69	manganese-dependent inorganic pyrophosphatase, putative
318	56808018	ZP_00365822.1				-3.3	5.4e-11	1	Streptococcus pyogenes M49 591	COG1227: Inorganic pyrophosphatase/exopolyphosphatase
319	70729951	YP_259690.1				-3.7	5.7e-11	1	Pseudomonas fluorescens Pf-5	DHH family protein
320	150400039	YP_001323806.1				-63.9	1.7e-07	1	Methanococcus vannielii SB	TrkA domain-containing protein
321	150403208	YP_001330502.1				-68.7	3.2e-07	1	Methanococcus maripaludis C7	TrkA domain-containing protein
322	196012880	XP_002116302.1				-71.7	4.8e-07	1	Trichoplax adhaerens	hypothetical protein TRIADDRAFT_60259
323	134046415	YP_001097900.1				-72.2	5.1e-07	1	Methanococcus maripaludis C5	TrkA domain-containing protein
324	45357848	NP_987405.1				-73.7	6.2e-07	1	Methanococcus maripaludis S2	TrkA-N domain protein
325	150401327	YP_001325093.1				-75.6	8e-07	1	Methanococcus aeolicus Nankai-3	TrkA domain-containing protein
326	76801801	YP_326809.1				-78.2	1.1e-06	1	Natronomonas pharaonis DSM 2160	hypothetical protein NP2316A
327	159905055	YP_001548717.1				-83.2	2.2e-06	1	Methanococcus maripaludis C6	TrkA domain-containing protein
328	77412687	ZP_00788944.1				-83.3	2.2e-06	1	Streptococcus agalactiae CJB111	inorganic pyrophosphatase, manganese-dependent
329	163799387	ZP_02193294.1				-85.7	3.1e-06	1	Methanococcus voltae A3	TrkA-N domain protein
330	108757496	YP_631193.1				-87.3	3.8e-06	1	Myxococcus xanthus DK 1622	DHH domain-containing protein
331	50303523	XP_451703.1				-88.2	4.3e-06	1	Kluyveromyces lactis	unnamed protein product
332	126178347	YP_001046312.1				-89	4.8e-06	1	Methanoculleus marisnigri JR1	TrkA domain-containing protein
333	15789844	NP_279668.1				-90.6	5.9e-06	1	Halobacterium sp. NRC-1	hypothetical protein VNG0650C
334	47211951					-93.3	8.5e-06	1	Tetraodon nigroviridis	unnamed protein product
335	147920328	YP_685899.1				-94.3	9.7e-06	1	uncultured methanogenic archaeon RC-I	putative phosphoesterase
336	154151814	YP_001405432.1				-94.4	9.8e-06	1	Candidatus Methanoregula boonei 6A8	TrkA domain-containing protein
337	88601913	YP_502091.1				-95.6	1.1e-05	1	Methanospirillum hungatei JF-1	TrkA-N
338	169862310	XP_001837785.1				-95.8	1.2e-05	1	Coprinopsis cinerea okayama7#130	hypothetical protein CC1G_12482
339	153895342	ZP_02015924.1				-95.8	1.2e-05	1	Halorubrum lacusprofundi ATCC 49239	phosphoesterase, RecJ domain protein
340	191162849	ZP_03024727.1				-100.9	2.3e-05	1	Geobacter sp. M21	phosphoesterase RecJ domain protein
341	24308263	NP_067045.1				-101.2	2.4e-05	1	Homo sapiens	prune homolog
342	56090437	NP_001007698.1				-101.4	2.5e-05	1	Rattus norvegicus	prune homolog
343	110600952	ZP_01389158.1				-103.6	3.3e-05	1	Geobacter sp. FRC-32	Phosphoesterase, RecJ-like:Phosphoesterase, DHHA1
344	153895463	ZP_02016045.1				-103.8	3.4e-05	1	Halorubrum lacusprofundi ATCC 49239	phosphoesterase, RecJ domain protein
345	453695			AAA65933.1		-104	3.5e-05	1	Saccharomyces cerevisiae	exopolyphosphatase
346	170095617	XP_001879029.1				-104.4	3.7e-05	1	Laccaria bicolor S238N-H82	exopolyphosphatase
347	74750390		Q86TP1	AAC95290.1		-104.4	3.7e-05	1	Homo sapiens	PRUNE-like protein
348	55378597	YP_136447.1				-105.2	4.1e-05	1	Haloarcula marismortui ATCC 43049	putative RNA binding protein
349	109016104	XP_001103486.1				-106	4.6e-05	1	Macaca mulatta	PREDICTED: similar to prune homolog
350	151944146			EDN62439.1		-108	6e-05	1	Saccharomyces cerevisiae YJM789	conserved protein
351	6321995	NP_012071.1				-108.2	6.1e-05	1	Saccharomyces cerevisiae	Exopolyphosphatase, hydrolyzes inorganic polyphosphate (poly P) into Pi residues; located in the cytosol, plasma membrane, and mitochondrial matrix; Ppx1p
352	190405976			EDV09243.1		-108.5	6.4e-05	1	Saccharomyces cerevisiae RM11-1a	exopolyphosphatase
353	20090037	NP_616112.1				-110.8	8.6e-05	1	Methanosarcina acetivorans C2A	hypothetical protein MA1171
354	91773822	YP_566514.1				-110.9	8.8e-05	1	Methanococcoides burtonii DSM 6242	TrkA-N
355	73981563	XP_540307.2				-111.3	9.3e-05	1	Canis familiaris	PREDICTED: similar to prune homolog
356	197118673	YP_002139100.1				-111.5	9.5e-05	1	Geobacter bemidjiensis Bem	phosphoesterase RecJ domain protein
357	145350768	XP_001419770.1				-112	0.0001	1	Ostreococcus lucimarinus CCE9901	predicted protein
358	78223084	YP_384831.1				-112.2	0.0001	1	Geobacter metallireducens GS-15	phosphoesterase, RecJ-like
359	160916099	ZP_02078306.1				-112.5	0.00011	1	Eubacterium dolichum DSM 3991	hypothetical protein EUBDOL_02126
360	110667607	YP_657418.1				-113	0.00012	1	Haloquadratum walsbyi DSM 16790	phosphoesterase-like protein
361	73667916	YP_303931.1				-113.1	0.00012	1	Methanosarcina barkeri str. Fusaro	hypothetical protein Mbar_A0367
362	39949688	XP_363217.1				-113.3	0.00012	1	Magnaporthe grisea 70-15	hypothetical protein MGG_08801
363	148264360	YP_001231066.1				-113.6	0.00013	1	Geobacter uraniireducens Rf4	phosphoesterase domain-containing protein
364	156049759	XP_001590846.1				-113.7	0.00013	1	Sclerotinia sclerotiorum 1980	hypothetical protein SS1G_08586
365	6175243			AAF04914.1		-114	0.00013	1	Homo sapiens	U67085_1 TcD37 homolog
366	27532986			AAC95291.2		-114.1	0.00013	1	Mus musculus	PRUNEM1
367	116748296	YP_844983.1				-114.6	0.00014	1	Syntrophobacter fumaroxidans MPOB	phosphoesterase domain-containing protein
368	27597069	NP_775482.1				-114.6	0.00014	1	Mus musculus	PRUNEM1
369	194036263	XP_001928046.1				-115.2	0.00016	1	Sus scrofa	PREDICTED: similar to prune homolog
370	146074941	XP_001462644.1				-115.4	0.00016	1	Leishmania infantum	acidocalcisomal exopolyphosphatase, putative
371	20093566	NP_613413.1				-116.3	0.00018	1	Methanopyrus kandleri AV19	Kef-type K+ transporter
372	157878823	XP_001687423.1				-116.5	0.00018	1	Leishmania major strain Friedlin	acidocalcisomal exopolyphosphatase, putative
373	78369672	NP_001030429.1				-117	0.0002	1	Bos taurus	prune homolog
374	119573870			EAW53485.1		-117.4	0.00021	1	Homo sapiens	prune homolog (Drosophila), isoform CRA_a
375	21228311	NP_634233.1				-117.7	0.00022	1	Methanosarcina mazei Go1	hypothetical protein MM_2209
376	19115302	NP_594390.1				-117.8	0.00022	1	Schizosaccharomyces pombe 972h-	exopolyphosphatase (predicted)
377	134114862	XP_773729.1				-118.2	0.00023	1	Cryptococcus neoformans var. neoformans B-3501A	hypothetical protein CNBH1840
378	154331313	XP_001561475.1				-118.5	0.00024	1	Leishmania braziliensis MHOM/BR/75/M2904	acidocalcisomal exopolyphosphatase, putative
379	16120127	NP_395715.1				-118.6	0.00024	1	Halobacterium sp. NRC-1	hypothetical protein VNG6183C
380	95929462	ZP_01312205.1				-122.4	0.0004	1	Desulfuromonas acetoxidans DSM 684	phosphoesterase, RecJ-like
381	164659010	XP_001730630.1				-122.5	0.00041	1	Malassezia globosa CBS 7966	hypothetical protein MGL_2426
382	46121271	XP_385190.1				-122.7	0.00042	1	Gibberella zeae PH-1	hypothetical protein FG05014.1
383	11499611	NP_070853.1				-123.2	0.00045	1	Archaeoglobus fulgidus DSM 4304	hypothetical protein AF2029
384	58271374	XP_572843.1				-123.3	0.00046	1	Cryptococcus neoformans var. neoformans JEC21	exopolyphosphatase
385	91203111					-124.5	0.00053	1	Candidatus Kuenenia stuttgartiensis	conserved hypothetical protein
386	189210152	XP_001941408.1				-124.8	0.00056	1	Pyrenophora tritici-repentis Pt-1C-BFP	exopolyphosphatase
387	126313816	XP_001371249.1				-125.1	0.00058	1	Monodelphis domestica	PREDICTED: similar to Prune homolog (Drosophila)
388	149751235	XP_001491369.1				-125.1	0.00058	1	Equus caballus	PREDICTED: similar to prune homolog
389	55378067	YP_135917.1				-125.9	0.00065	1	Haloarcula marismortui ATCC 43049	hypothetical protein rrnAC1272
390	148706846			EDL38793.1		-126.2	0.00067	1	Mus musculus	prune homolog (Drosophila)
391	45185147	NP_982864.1				-128.6	0.00092	1	Ashbya gossypii ATCC 10895	ABL083Wp
392	39996895	NP_952846.1				-129.4	0.001	1	Geobacter sulfurreducens PCA	DHH family protein
393	12655792			AAK00593.1		-129.8	0.0011	1	Homo sapiens	AF123539_1 prune protein
394	116754129	YP_843247.1				-130.8	0.0012	1	Methanosaeta thermophila PT	phosphoesterase domain-containing protein
395	158292022	XP_313586.4				-134.7	0.0021	1	Anopheles gambiae str. PEST	AGAP004314-PA
396	55377593	YP_135443.1				-135.3	0.0022	1	Haloarcula marismortui ATCC 43049	hypothetical protein rrnAC0744
397	76802490	YP_327498.1				-135.4	0.0023	1	Natronomonas pharaonis DSM 2160	NAD-binding protein 3 ( Kef-type transporter subunit)
398	117923840	YP_864457.1				-136	0.0025	1	Magnetococcus sp. MC-1	phosphoesterase domain-containing protein
399	194913032	XP_001982613.1				-136.7	0.0027	1	Drosophila erecta	GG12916
400	119573875			EAW53490.1		-138	0.0032	1	Homo sapiens	prune homolog (Drosophila), isoform CRA_f
401	18976756	NP_578113.1				-138.2	0.0033	1	Pyrococcus furiosus DSM 3638	hypothetical protein PF0384
402	195477754	XP_002100296.1				-138.5	0.0034	1	Drosophila yakuba	GE16244
403	68483650	XP_714278.1				-139.6	0.004	1	Candida albicans SC5314	hypothetical protein CaO19.4107
404	158520387	YP_001528257.1				-139.8	0.0041	1	Desulfococcus oleovorans Hxd3	phosphoesterase domain-containing protein
405	17136406	NP_476684.1				-139.9	0.0041	1	Drosophila melanogaster	prune CG3461-PA
406	154309049	XP_001553859.1				-141.1	0.0048	1	Botryotinia fuckeliana B05.10	hypothetical protein BC1G_07419
407	49482267	YP_039491.1				-141.3	0.005	1	Staphylococcus aureus subsp. aureus MRSA252	hypothetical protein SAR0014
408	168727078	ZP_02759355.1				-141.3	0.005	1	Staphylococcus aureus subsp. aureus USA300_TCH1516	DHH subfamily phosphodiesterase
409	21281743	NP_644829.1				-141.3	0.005	1	Staphylococcus aureus subsp. aureus MW2	hypothetical protein MW0014
410	57651122	YP_184925.1				-141.3	0.005	1	Staphylococcus aureus subsp. aureus COL	hypothetical protein SACOL0014
411	194768749	XP_001966474.1				-141.6	0.0052	1	Drosophila ananassae	GF22198
412	77919628	YP_357443.1				-141.7	0.0053	1	Pelobacter carbinolicus DSM 2380	hypothetical protein Pcar_2032
413	15923004	NP_370538.1				-142.3	0.0057	1	Staphylococcus aureus subsp. aureus Mu50	hypothetical protein SAV0014
414	197628574			EDY41118.1		-142.8	0.0061	1	Thermococcus barophilus MP	DHH family
415	119719564	YP_920059.1				-142.9	0.0061	1	Thermofilum pendens Hrk 5	phosphoesterase, DHHA1
416	82749791	YP_415532.1				-142.9	0.0062	1	Staphylococcus aureus RF122	hypothetical protein SAB0014
417	71651376	XP_814367.1				-143.5	0.0067	1	Trypanosoma cruzi strain CL Brener	acidocalcisomal exopolyphosphatase, putative
418	156839757	XP_001643566.1				-144.5	0.0076	1	Vanderwaltozyma polyspora DSM 70294	hypothetical protein Kpol_1000p20
419	109645372	ZP_01369292.1				-144.8	0.0079	1	Desulfitobacterium hafniense DCB-2	Polynucleotide adenylyltransferase region
420	89895037	YP_518524.1				-144.9	0.008	1	Desulfitobacterium hafniense Y51	hypothetical protein DSY2291
421	57641204	YP_183682.1				-146.4	0.0098	1	Thermococcus kodakarensis KOD1	phosphoesterase DHH family protein
422	15790097	NP_279921.1				-146.4	0.0098	1	Halobacterium sp. NRC-1	hypothetical protein VNG0983C
423	71021319	XP_760890.1				-146.4	0.0099	1	Ustilago maydis 521	hypothetical protein UM04743.1
424	15605911	NP_213288.1				-147.4	0.011	1	Aquifex aeolicus VF5	poly A polymerase
425	50293477	XP_449150.1				-147.5	0.011	1	Candida glabrata	unnamed protein product
426	42525546	NP_970644.1				-147.5	0.011	1	Treponema denticola ATCC 35405	DHH superfamily protein, subfamily 1
427	110668488	YP_658299.1				-147.9	0.012	1	Haloquadratum walsbyi DSM 16790	NAD-binding protein ( Kef-type transporter subunit)
428	157364565	YP_001471332.1				-148.2	0.012	1	Thermotoga lettingae TMO	CBS domain-containing protein
429	189423945	YP_001951122.1				-149.2	0.014	1	Geobacter lovleyi SZ	CBS domain containing protein
430	71653586	XP_815428.1				-149.3	0.014	1	Trypanosoma cruzi strain CL Brener	acidocalcisomal exopolyphosphatase, putative
431	198428211	XP_002131728.1				-149.8	0.015	1	Ciona intestinalis	PREDICTED: similar to prune homolog
432	124485576	YP_001030192.1				-149.8	0.015	1	Methanocorpusculum labreanum Z	hypothetical protein Mlab_0754
433	170077940	YP_001734578.1				-149.8	0.016	1	Synechococcus sp. PCC 7002	polyA polymerase family protein
434	33333527			AAQ11880.1		-149.9	0.016	1	Trypanosoma cruzi	exopolyphosphatase
435	235961			AAA04887.1		-150.2	0.016	1	Drosophila melanogaster	prune
436	195347864	XP_002040471.1				-150.2	0.016	1	Drosophila sechellia	GM19207
437	57640580	YP_183058.1				-150.3	0.017	1	Thermococcus kodakarensis KOD1	DHH family phosphohydrolase
438	15669178	NP_247983.1				-150.6	0.017	1	Methanocaldococcus jannaschii DSM 2661	hypothetical protein MJ0988
439	19553187	NP_601189.1				-150.6	0.017	1	Corynebacterium glutamicum ATCC 13032	exopolyphosphatase-related protein
440	145295887	YP_001138708.1				-150.6	0.017	1	Corynebacterium glutamicum R	hypothetical protein cgR_1812
441	118587179	ZP_01544607.1				-150.8	0.018	1	Oenococcus oeni ATCC BAA-1163	hypothetical protein, DHH subfamily 1
442	160946187	ZP_02093398.1				-150.9	0.018	1	Peptostreptococcus micros ATCC 33270	hypothetical protein PEPMIC_00149
443	14590435	NP_142503.1				-151.5	0.019	1	Pyrococcus horikoshii OT3	hypothetical protein PH0534
444	154249575	YP_001410400.1				-151.7	0.02	1	Fervidobacterium nodosum Rt17-B1	polynucleotide adenylyltransferase region
445	163762965	ZP_02170029.1				-151.8	0.02	1	Bacillus selenitireducens MLS10	hybrid cluster protein
446	148269360	YP_001243820.1				-152.1	0.021	1	Thermotoga petrophila RKU-1	CBS domain-containing protein
447	70725014	YP_251928.1				-152.2	0.021	1	Staphylococcus haemolyticus JCSC1435	hypothetical protein SH0013
448	58336364	YP_192949.1				-152.3	0.021	1	Lactobacillus acidophilus NCFM	putative signaling protein
449	197627713			EDY40260.1		-152.4	0.022	1	Thermococcus barophilus MP	DHH family
450	148242931	YP_001228088.1				-152.8	0.023	1	Synechococcus sp. RCC307	inorganic pyrophosphatase/exopolyphosphatase
451	167629951	YP_001680450.1				-152.9	0.023	1	Heliobacterium modesticaldum Ice1	tRNA nucleotidyltransferase/poly(a) polymerase
452	150399999	YP_001323766.1				-152.9	0.023	1	Methanococcus vannielii SB	phosphoesterase domain-containing protein
453	116490139	YP_809669.1				-153.2	0.024	1	Oenococcus oeni PSU-1	signal protein
454	189502014	YP_001957731.1				-153.5	0.025	1	Candidatus Amoebophilus asiaticus 5a2	hypothetical protein Aasi_0601
455	147920798	YP_685396.1				-154	0.027	1	uncultured methanogenic archaeon RC-I	hypothetical protein RCIX676
456	205371934	ZP_03224754.1				-154	0.027	1	Bacillus coahuilensis m4-4	DHH subfamily 1 protein
457	199598997	ZP_03212405.1				-154.3	0.028	1	Lactobacillus rhamnosus HN001	Signaling protein (consists of PAS, a modified GGDEF and a DHH family phosphatase domains)
458	73661323	YP_300104.1				-154.3	0.028	1	Staphylococcus saprophyticus subsp. saprophyticus ATCC 15305	hypothetical protein SSP0014
459	169338071	ZP_02621933.2				-154.5	0.029	1	Clostridium botulinum C str. Eklund	DHH subfamily 1 protein
460	71744244	XP_803633.1				-154.7	0.03	1	Trypanosoma brucei TREU927	acidocalcisomal exopolyphosphatase
461	149245004	XP_001527036.1				-154.7	0.03	1	Lodderomyces elongisporus NRRL YB-4239	conserved hypothetical protein
462	159042276	YP_001541528.1				-155	0.031	1	Caldivirga maquilingensis IC-167	phosphoesterase domain-containing protein
463	148656960	YP_001277165.1				-155.1	0.031	1	Roseiflexus sp. RS-1	polynucleotide adenylyltransferase region
464	196252007	ZP_03150671.1				-155.1	0.031	1	Clostridium thermocellum DSM 4150	CBS domain containing protein
465	125973202	YP_001037112.1				-155.1	0.031	1	Clostridium thermocellum ATCC 27405	polynucleotide adenylyltransferase region
466	104773267	YP_618247.1				-155.6	0.034	1	Lactobacillus delbrueckii subsp. bulgaricus ATCC 11842	putative signalling protein
467	116513238	YP_812144.1				-155.8	0.034	1	Lactobacillus delbrueckii subsp. bulgaricus ATCC BAA-365	signal protein
468	126137441	XP_001385244.1				-155.9	0.035	1	Pichia stipitis CBS 6054	exopolyphosphatase (ExopolyPase) (Metaphosphatase)
469	94987145	YP_595078.1				-156.2	0.036	1	Lawsonia intracellularis PHE/MN1-00	exopolyphosphatase-like protein
470	29374671	NP_813823.1				-156.2	0.036	1	Enterococcus faecalis V583	DHH family protein
471	42518095	NP_964025.1				-156.4	0.037	1	Lactobacillus johnsonii NCC 533	hypothetical protein LJ0010
472	73667761	YP_303776.1				-156.4	0.037	1	Methanosarcina barkeri str. Fusaro	hypothetical protein Mbar_A0212
473	25028432	NP_738486.1				-156.4	0.037	1	Corynebacterium efficiens YS-314	putative exopolyphosphatase family protein
474	168699776	ZP_02732053.1				-156.5	0.038	1	Gemmata obscuriglobus UQM 2246	hypothetical protein GobsU_09646
475	170940261					-157	0.04	1	Podospora anserina	unnamed protein product
476	191636933	YP_001986099.1				-157.2	0.041	1	Lactobacillus casei BL23	Signaling protein (Consists of PAS, a modified GGDEF and a DHH family phosphatase domains)
477	116493687	YP_805421.1				-157.2	0.041	1	Lactobacillus casei ATCC 334	signal protein
478	27466931	NP_763568.1				-157.6	0.044	1	Staphylococcus epidermidis ATCC 12228	hypothetical protein SE0013
479	160878799	YP_001557767.1				-157.7	0.044	1	Clostridium phytofermentans ISDg	phosphoesterase domain-containing protein
480	116628694	YP_813866.1				-157.9	0.045	1	Lactobacillus gasseri ATCC 33323	signal protein
481	134046456	YP_001097941.1				-158	0.046	1	Methanococcus maripaludis C5	phosphoesterase domain-containing protein
482	195059012	XP_001995544.1				-158.5	0.049	1	Drosophila grimshawi	GH17810
483	20092647	NP_618722.1				-158.9	0.052	1	Methanosarcina acetivorans C2A	phosphotransferase
484	198470112	XP_001355224.2				-158.9	0.052	1	Drosophila pseudoobscura pseudoobscura	GA17466
485	51892943	YP_075634.1				-159.1	0.053	1	Symbiobacterium thermophilum IAM 14863	putative poly A polymerase
486	21226777	NP_632699.1				-159.2	0.054	1	Methanosarcina mazei Go1	hypothetical protein MM_0675
487	163790928	ZP_02185351.1				-159.2	0.054	1	Carnobacterium sp. AT7	Putative nucleotide-binding phosphoesterase
488	163723155	ZP_02130691.1				-159.6	0.057	1	Desulfatibacillum alkenivorans AK-01	CBS domain containing protein
489	81097431	ZP_00875714.1				-159.6	0.057	1	Streptococcus suis 89/1591	Phosphoesterase, RecJ-like:Phosphoesterase, DHHA1
490	18978314	NP_579671.1				-159.8	0.058	1	Pyrococcus furiosus DSM 3638	hypothetical protein PF1942
491	94263399	ZP_01287213.1				-160.2	0.061	1	delta proteobacterium MLMS-1	Phosphoesterase, RecJ-like:Phosphoesterase, DHHA1
492	118581706	YP_902956.1				-160.5	0.064	1	Pelobacter propionicus DSM 2379	polynucleotide adenylyltransferase region
493	169187405	ZP_02847564.1				-160.6	0.065	1	Paenibacillus sp. JDR-2	diguanylate cyclase and phosphoesterase
494	206890724	YP_002249348.1				-160.7	0.066	1	Thermodesulfovibrio yellowstonii DSM 11347	polyA polymerase family protein
495	156376729	XP_001630511.1				-160.9	0.068	1	Nematostella vectensis	predicted protein
496	149182314	ZP_01860793.1				-161	0.068	1	Bacillus sp. SG-1	YybT
497	124520270	ZP_01695453.1				-161.3	0.071	1	Bacillus coagulans 36D1	diguanylate cyclase with phosphoesterase
498	56965860	YP_177594.1				-161.3	0.071	1	Bacillus clausii KSM-K16	hypothetical protein ABC4103
499	118444184	YP_876994.1				-161.3	0.071	1	Clostridium novyi NT	DHH subfamily 1 protein
500	170016530	YP_001727449.1				-161.4	0.072	1	Leuconostoc citreum KM20	signaling protein
501	167520588	XP_001744633.1				-161.7	0.075	1	Monosiga brevicollis MX1	predicted protein
502	153894783	ZP_02015367.1				-162.1	0.079	1	Halorubrum lacusprofundi ATCC 49239	TrkA-N domain protein
503	55378102	YP_135952.1				-162.3	0.082	1	Haloarcula marismortui ATCC 43049	RecJ exonuclease
504	172059037	YP_001815497.1				-162.6	0.085	1	Exiguobacterium sibiricum 255-15	diguanylate cyclase and phosphoesterase
505	188586271	YP_001917816.1				-162.7	0.086	1	Natranaerobius thermophilus JW/NM-WN-LF	CBS domain containing protein
506	150403166	YP_001330460.1				-162.9	0.088	1	Methanococcus maripaludis C7	phosphoesterase domain-containing protein
507	161506646	YP_001576594.1				-163.3	0.093	1	Lactobacillus helveticus DPC 4571	putative signalling protein
508	160932911	ZP_02080300.1				-163.4	0.094	1	Clostridium leptum DSM 753	hypothetical protein CLOLEP_01752
509	91078956	XP_974192.1				-163.7	0.097	1	Tribolium castaneum	PREDICTED: similar to PRUNEM1
510	94269324	ZP_01291432.1				-164.2	0.11	1	delta proteobacterium MLMS-1	CBS:Phosphoesterase, RecJ-like:Polynucleotide adenylyltransferase region:Phosphoesterase, DHHA1
511	94266573	ZP_01290257.1				-164.2	0.11	1	delta proteobacterium MLMS-1	CBS:Phosphoesterase, RecJ-like:Polynucleotide adenylyltransferase region:Phosphoesterase, DHHA1
512	153896325	ZP_02016903.1				-164.3	0.11	1	Halorubrum lacusprofundi ATCC 49239	phosphoesterase, RecJ domain protein
513	51245022	YP_064906.1				-164.7	0.11	1	Desulfotalea psychrophila LSv54	hypothetical protein DP1170
514	14590203	NP_142268.1				-164.8	0.11	1	Pyrococcus horikoshii OT3	hypothetical protein PH0279
515	124027462	YP_001012782.1				-165.2	0.12	1	Hyperthermus butylicus DSM 5456	DHH family phosphoesterase
516	164686465	ZP_02210493.1				-165.2	0.12	1	Clostridium bartlettii DSM 16795	hypothetical protein CLOBAR_00030
517	148264296	YP_001231002.1				-165.5	0.12	1	Geobacter uraniireducens Rf4	CBS domain-containing protein
518	146322007	YP_001201718.1				-165.5	0.12	1	Streptococcus suis 98HAH33	signaling protein
519	152993557	YP_001359278.1				-165.5	0.12	1	Sulfurovum sp. NBC37-1	phosphoesterase
520	116748126	YP_844813.1				-165.6	0.13	1	Syntrophobacter fumaroxidans MPOB	polynucleotide adenylyltransferase region
521	78357015	YP_388464.1				-165.8	0.13	1	Desulfovibrio desulfuricans subsp. desulfuricans str. G20	CBS
522	39996681	NP_952632.1				-165.8	0.13	1	Geobacter sulfurreducens PCA	polyA polymerase family protein
523	85108433	XP_962572.1				-166.1	0.14	1	Neurospora crassa OR74A	hypothetical protein NCU06310
524	163764980	ZP_02172029.1				-166.2	0.14	1	Bacillus selenitireducens MLS10	conserved repeat domain
525	187777393	ZP_02993866.1				-166.3	0.14	1	Clostridium sporogenes ATCC 15579	hypothetical protein CLOSPO_00949
526	45357807	NP_987364.1				-166.5	0.14	1	Methanococcus maripaludis S2	hypothetical protein MMP0244
527	75763187	ZP_00742952.1				-166.9	0.15	1	Bacillus thuringiensis serovar israelensis ATCC 35646	Phosphoesterase, DHH family protein
528	168143827	ZP_02587056.1				-166.9	0.15	1	Bacillus cereus G9842	phosphoesterase, DHH family protein
529	168137545	ZP_02580774.1				-166.9	0.15	1	Bacillus cereus B4264	phosphoesterase, DHH family protein
530	146419398	XP_001485661.1				-166.9	0.15	1	Pichia guilliermondii ATCC 6260	hypothetical protein PGUG_01332
531	52082628	YP_081419.1				-167	0.15	1	Bacillus licheniformis ATCC 14580	putative phosphoesterase family protein YybT
532	170037875	XP_001846780.1				-167	0.15	1	Culex quinquefasciatus	PRUNE protein
533	206970410	ZP_03231363.1				-167.3	0.16	1	Bacillus cereus AH1134	DHH subfamily 1 protein
534	195456710	XP_002075253.1				-167.3	0.16	1	Drosophila willistoni	GK16048
535	184154995	YP_001843335.1				-167.4	0.16	1	Lactobacillus fermentum IFO 3956	hypothetical protein LAF_0519
536	149030686			EDL85723.1		-167.7	0.17	1	Rattus norvegicus	similar to PRUNEM1
537	159905096	YP_001548758.1				-167.7	0.17	1	Methanococcus maripaludis C6	phosphoesterase domain-containing protein
538	150019890	YP_001312144.1				-167.7	0.17	1	Clostridium beijerinckii NCIMB 8052	phosphoesterase domain-containing protein
539	170758744	YP_001788965.1				-167.7	0.17	1	Clostridium botulinum A3 str. Loch Maree	DHH family protein
540	191162847	ZP_03024725.1				-167.8	0.17	1	Geobacter sp. M21	CBS domain containing protein
541	15643478	NP_228524.1				-167.9	0.17	1	Thermotoga maritima MSB8	tRNA nucleotidyl transferase-related protein
542	148381560	YP_001256101.1				-168	0.17	1	Clostridium botulinum A str. ATCC 3502	DHH family protein
543	153940464	YP_001392979.1				-168	0.17	1	Clostridium botulinum F str. Langeland	DHH family protein
544	170754926	YP_001783258.1				-168	0.17	1	Clostridium botulinum B1 str. Okra	DHH family protein
545	15616593	NP_244899.1				-168.1	0.18	1	Bacillus halodurans C-125	hypothetical protein BH4031
546	168183701	ZP_02618365.1				-168.3	0.18	1	Clostridium botulinum Bf	DHH family protein
547	110601890	ZP_01390053.1				-168.3	0.18	1	Geobacter sp. FRC-32	CBS:Phosphoesterase, RecJ-like:Polynucleotide adenylyltransferase region:Phosphoesterase, DHHA1
548	116332698	YP_794225.1				-168.3	0.18	1	Lactobacillus brevis ATCC 367	signal protein
549	91772274	YP_564966.1				-168.4	0.18	1	Methanococcoides burtonii DSM 6242	phosphoesterase, RecJ-like protein
550	50550463	XP_502704.1				-168.5	0.18	1	Yarrowia lipolytica	hypothetical protein
551	168181090	ZP_02615754.1				-168.6	0.19	1	Clostridium botulinum NCTC 2916	DHH family protein
552	116871465	YP_848246.1				-168.9	0.2	1	Listeria welshimeri serovar 6b str. SLCC5334	DHH subfamily 1 protein
553	14521710	NP_127186.1				-169	0.2	1	Pyrococcus abyssi GE5	hypothetical protein PAB1366
554	163722516	ZP_02130054.1				-169.1	0.2	1	Desulfatibacillum alkenivorans AK-01	phosphoesterase, DHHA1
555	170288018	YP_001738256.1				-169.2	0.2	1	Thermotoga sp. RQ2	CBS domain-containing protein
556	147677571	YP_001211786.1				-169.6	0.21	1	Pelotomaculum thermopropionicum SI	hypothetical protein PTH_1236
557	184154486	YP_001842826.1				-169.7	0.22	1	Lactobacillus fermentum IFO 3956	hypothetical protein LAF_0010
558	172039517	YP_001806018.1				-169.9	0.22	1	Cyanothece sp. ATCC 51142	putative nucleotidyltransferase/Poly(A) polymerase
559	150021303	YP_001306657.1				-169.9	0.22	1	Thermosipho melanesiensis BI429	CBS domain-containing protein
560	146296484	YP_001180255.1				-170.4	0.24	1	Caldicellulosiruptor saccharolyticus DSM 8903	phosphoesterase domain-containing protein
561	186902074	ZP_02975021.1				-170.4	0.24	1	Cyanothece sp. PCC 7424	Polynucleotide adenylyltransferase region
562	126660995	ZP_01732082.1				-170.5	0.24	1	Cyanothece sp. CCY0110	hypothetical protein CY0110_06994
563	190345364			EDK37234.2		-170.6	0.24	1	Pichia guilliermondii ATCC 6260	hypothetical protein PGUG_01332
564	196245786	ZP_03144508.1				-170.6	0.25	1	Cyanothece sp. PCC 8802	phosphoesterase RecJ domain protein
565	119513560	ZP_01632577.1				-170.9	0.25	1	Nodularia spumigena CCY9414	hypothetical protein N9414_08190
566	110749249	XP_001121028.1				-171	0.26	1	Apis mellifera	PREDICTED: similar to Discoidin domain receptor CG33531-PA
567	116619040	YP_819411.1				-171.1	0.26	1	Leuconostoc mesenteroides subsp. mesenteroides ATCC 8293	signal protein
568	169823785	YP_001691396.1				-171.5	0.28	1	Finegoldia magna ATCC 29328	exopolyphosphatase related protein
569	156742435	YP_001432564.1				-171.6	0.28	1	Roseiflexus castenholzii DSM 13941	polynucleotide adenylyltransferase region
570	18313171	NP_559838.1				-172	0.29	1	Pyrobaculum aerophilum str. IM2	phosphoesterase
571	119503225	ZP_01625309.1				-172	0.3	1	marine gamma proteobacterium HTCC2080	hypothetical protein MGP2080_11193
572	206900139	YP_002250935.1				-172.3	0.31	1	Dictyoglomus thermophilum H-6-12	MgpA protein
573	16799124	NP_469392.1				-172.4	0.31	1	Listeria innocua Clip11262	hypothetical protein lin0045
574	110601939	ZP_01390098.1				-172.5	0.31	1	Geobacter sp. FRC-32	Phosphoesterase, RecJ-like:Phosphoesterase, DHHA1
575	15672726	NP_266900.1				-172.7	0.32	1	Lactococcus lactis subsp. lactis Il1403	hypothetical protein L151062
576	125624605	YP_001033088.1				-172.7	0.32	1	Lactococcus lactis subsp. cremoris MG1363	RecJ-like protein
577	169615811	XP_001801321.1				-172.8	0.33	1	Phaeosphaeria nodorum SN15	hypothetical protein SNOG_11070
578	167038649	YP_001666227.1				-172.9	0.33	1	Thermoanaerobacter pseudethanolicus ATCC 33223	phosphoesterase domain-containing protein
579	207344488			EDZ71613.1		-173	0.34	1	Saccharomyces cerevisiae AWRI1631	YHR201Cp-like protein
580	17227680	NP_484228.1				-173	0.34	1	Nostoc sp. PCC 7120	hypothetical protein all0184
581	116491828	YP_803563.1				-173.2	0.34	1	Pediococcus pentosaceus ATCC 25745	signal protein
582	195398695	XP_002057956.1				-173.2	0.34	1	Drosophila virilis	GJ15824
583	75908888	YP_323184.1				-173.7	0.37	1	Anabaena variabilis ATCC 29413	phosphoesterase, RecJ-like
584	16802100	NP_463585.1				-174	0.38	1	Listeria monocytogenes EGD-e	hypothetical protein lmo0052
585	163727091	ZP_02134590.1				-174.1	0.39	1	Desulfatibacillum alkenivorans AK-01	Polynucleotide adenylyltransferase region
586	30023494	NP_835125.1				-174.2	0.4	1	Bacillus cereus ATCC 14579	phosphoesterase, DHH family protein
587	149370581	ZP_01890270.1				-174.3	0.4	1	unidentified eubacterium SCB49	hypothetical protein SCB49_13995
588	159897010	YP_001543257.1				-174.7	0.42	1	Herpetosiphon aurantiacus ATCC 23779	phosphoesterase domain-containing protein
589	146181152	XP_001022247.2				-175	0.44	1	Tetrahymena thermophila SB210	hypothetical protein TTHERM_00500880
590	148543253	YP_001270623.1				-175	0.44	1	Lactobacillus reuteri F275	phosphoesterase domain-containing protein
591	68160788			AAY86840.1		-175	0.44	1	Lactobacillus reuteri	lr0977
592	20809105	NP_624276.1				-175.2	0.45	1	Thermoanaerobacter tengcongensis MB4	exopolyphosphatase-like protein
593	197118675	YP_002139102.1				-175.2	0.45	1	Geobacter bemidjiensis Bem	CBS domain containing protein
594	182416758	ZP_02948155.1				-175.3	0.46	1	Clostridium butyricum 5521	DHH family protein
595	15902012	NP_346616.1				-175.6	0.47	1	Streptococcus pneumoniae TIGR4	DHH subfamily 1 protein
596	111657980	ZP_01408686.1				-175.6	0.47	1	Streptococcus pneumoniae TIGR4	hypothetical protein SpneT_02000836
597	194467412	ZP_03073399.1				-175.8	0.49	1	Lactobacillus reuteri 100-23	phosphoesterase RecJ domain protein
598	153816334	ZP_01969002.1				-176	0.5	1	Ruminococcus torques ATCC 27756	hypothetical protein RUMTOR_02586
599	196249870	ZP_03148566.1				-176.1	0.51	1	Geobacillus sp. G11MC16	diguanylate cyclase and phosphoesterase
600	163782168	ZP_02177167.1				-176.2	0.52	1	Hydrogenivirga sp. 128-5-R1-1	poly A polymerase
601	196176957			EDX71967.1		-176.4	0.53	1	Microcoleus chthonoplastes PCC 7420	hypothetical protein MC7420_5111
602	148984508	ZP_01817796.1				-176.5	0.54	1	Streptococcus pneumoniae SP3-BS71	DHH subfamily 1 protein
603	148997993	ZP_01825506.1				-176.5	0.54	1	Streptococcus pneumoniae SP11-BS70	elongation factor Ts
604	148991935	ZP_01821709.1				-176.5	0.54	1	Streptococcus pneumoniae SP9-BS68	DHH subfamily 1 protein
605	149003069	ZP_01827978.1				-176.5	0.54	1	Streptococcus pneumoniae SP14-BS69	DHH subfamily 1 protein
606	148988851	ZP_01820266.1				-176.5	0.54	1	Streptococcus pneumoniae SP6-BS73	DHH subfamily 1 protein
607	14520471	NP_125946.1				-176.6	0.54	1	Pyrococcus abyssi GE5	hypothetical protein PAB0174
608	125719132	YP_001036265.1				-176.7	0.55	1	Streptococcus sanguinis SK36	hypothetical protein SSA_2358
609	169624019	XP_001805416.1				-176.7	0.55	1	Phaeosphaeria nodorum SN15	hypothetical protein SNOG_15259
610	158522765	YP_001530635.1				-176.7	0.55	1	Desulfococcus oleovorans Hxd3	CBS domain-containing protein
611	67923104	ZP_00516595.1				-176.9	0.57	1	Crocosphaera watsonii WH 8501	similar to Exopolyphosphatase-related proteins
612	90962697	YP_536613.1				-177	0.57	1	Lactobacillus salivarius UCC118	phosphoesterase, DHH family protein
613	209554785			EEA04830.1		-177	0.58	1	Cryptosporidium muris RN66	DHH family protein
614	171325302	ZP_02913808.1				-177	0.58	1	Geobacillus sp. WCH70	diguanylate cyclase and phosphoesterase
615	156741117	YP_001431246.1				-177.2	0.59	1	Roseiflexus castenholzii DSM 13941	phosphoesterase domain-containing protein
616	138897048	YP_001127501.1				-177.3	0.6	1	Geobacillus thermodenitrificans NG80-2	DHH subfamily 1 protein
617	172039120	YP_001805621.1				-177.4	0.6	1	Cyanothece sp. ATCC 51142	poly(A) polymerase/tRNA nucleotidyltransferase family protein
618	196243336	ZP_03142066.1				-177.6	0.62	1	Cyanothece sp. PCC 8802	Polynucleotide adenylyltransferase region
619	150401073	YP_001324839.1				-177.6	0.62	1	Methanococcus aeolicus Nankai-3	phosphoesterase domain-containing protein
620	167751547	ZP_02423674.1				-177.7	0.63	1	Eubacterium siraeum DSM 15702	hypothetical protein EUBSIR_02548
621	186899689	ZP_02972650.1				-177.7	0.63	1	Cyanothece sp. PCC 7424	conserved hypothetical protein
622	42784666	NP_981913.1				-177.8	0.64	1	Bacillus cereus ATCC 10987	DHH subfamily 1 protein
623	30265488	NP_847865.1				-177.8	0.64	1	Bacillus anthracis str. Ames	DHH subfamily 1 protein
624	65317451	ZP_00390410.1				-177.8	0.64	1	Bacillus anthracis str. A2012	COG3887: Predicted signaling protein consisting of a modified GGDEF domain and a DHH domain
625	196041945	ZP_03109232.1				-177.8	0.64	1	Bacillus cereus NVH0597-99	DHH subfamily 1 protein
626	15828988	NP_326348.1				-177.9	0.64	1	Mycoplasma pulmonis UAB CTIP	hypothetical protein MYPU_5170
627	166982576	ZP_02254008.1				-177.9	0.64	1	Bacillus cereus AH187	phosphoesterase, DHH family protein
628	15904051	NP_359601.1				-178	0.66	1	Streptococcus pneumoniae R6	DHH subfamily 1 protein
629	160894477	ZP_02075253.1				-178.1	0.66	1	Clostridium sp. L2-50	hypothetical protein CLOL250_02029
630	78042899	YP_359982.1				-178.1	0.66	1	Carboxydothermus hydrogenoformans Z-2901	CBS domain-containing protein
631	187603427	ZP_02989639.1				-178.2	0.67	1	Exiguobacterium sp. AT1b	diguanylate cyclase and phosphoesterase
632	194397608	YP_002038801.1				-178.2	0.67	1	Streptococcus pneumoniae G54	DHH 1 family protein
633	149007751	ZP_01831360.1				-178.2	0.67	1	Streptococcus pneumoniae SP18-BS74	elongation factor Ts
634	163943150	YP_001648034.1				-178.3	0.69	1	Bacillus weihenstephanensis KBAB4	diguanylate cyclase and phosphoesterase
635	169830181	YP_001700339.1				-178.4	0.69	1	Lysinibacillus sphaericus C3-41	hypothetical protein Bsph_4765
636	126651973	ZP_01724165.1				-178.4	0.69	1	Bacillus sp. B14905	hypothetical protein BB14905_03570
637	86606513	YP_475276.1				-178.5	0.7	1	Synechococcus sp. JA-3-3Ab	polyA polymerase family protein
638	152990165	YP_001355887.1				-178.8	0.73	1	Nitratiruptor sp. SB155-2	phosphoesterase
639	116628659	YP_821278.1				-178.9	0.74	1	Streptococcus thermophilus LMD-9	signal protein
640	47568669	ZP_00239366.1				-179.1	0.75	1	Bacillus cereus G9241	DHH subfamily 1 protein
641	160943259	ZP_02090495.1				-179.2	0.76	1	Faecalibacterium prausnitzii M21/2	hypothetical protein FAEPRAM212_00745
642	196258987	ZP_03157519.1				-179.2	0.77	1	Cyanothece sp. PCC 7822	Polynucleotide adenylyltransferase region
643	153956487	YP_001397252.1				-179.3	0.78	1	Clostridium kluyveri DSM 555	hypothetical protein CKL_3905
644	149020124	ZP_01835098.1				-179.4	0.78	1	Streptococcus pneumoniae SP23-BS72	DHH subfamily 1 protein
645	149012821	ZP_01833766.1				-179.4	0.79	1	Streptococcus pneumoniae SP19-BS75	elongation factor Ts
646	81427626	YP_394623.1				-179.5	0.8	1	Lactobacillus sakei subsp. sakei 23K	putative nucleotide-binding phosphoesterase
647	167766040	ZP_02438093.1				-179.6	0.81	1	Clostridium sp. SS2/1	hypothetical protein CLOSS21_00533
648	195953951	YP_002122241.1				-179.7	0.82	1	Hydrogenobaculum sp. Y04AAS1	phosphoesterase RecJ domain protein
649	171778575	ZP_02919702.1				-179.7	0.82	1	Streptococcus infantarius subsp. infantarius ATCC BAA-102	hypothetical protein STRINF_00554
650	188589060	YP_001922700.1				-179.7	0.83	1	Clostridium botulinum E3 str. Alaska E43	DHH family protein
651	145495587	XP_001433786.1				-179.8	0.84	1	Paramecium tetraurelia strain d4-2	hypothetical protein GSPATT00035518001
652	28376984	NP_783876.1				-180	0.85	1	Lactobacillus plantarum WCFS1	exopolyphosphatase-related protein (putative)
653	78358533	YP_389982.1				-180.1	0.87	1	Desulfovibrio desulfuricans subsp. desulfuricans str. G20	DHH family protein
654	116511551	YP_808767.1				-180.4	0.9	1	Lactococcus lactis subsp. cremoris SK11	signal protein
655	121534991	ZP_01666809.1				-180.7	0.94	1	Thermosinus carboxydivorans Nor1	diguanylate cyclase with phosphoesterase
656	158335587	YP_001516759.1				-180.9	0.97	1	Acaryochloris marina MBIC11017	hypothetical protein AM1_2437
657	154499600	ZP_02037638.1				-180.9	0.97	1	Bacteroides capillosus ATCC 29799	hypothetical protein BACCAP_03256
658	39996690	NP_952641.1				-181.3	1	1	Geobacter sulfurreducens PCA	DHH domain-containing protein
