# Supplementary material for: A Score of the Ability of a Three-Dimensional Protein Model to Retrieve Its Own Sequence as a Quantitative Measure of Its Quality and Appropriateness
Source: PLoS One. 2010 Sep 7;5(9):e12483. doi: 10.1371/journal.pone.0012483 (PMC2935356; doi:10.1371/journal.pone.0012483)
Supplement: Table S2 — Full data sets from the HMMER search for the Rd.HMM of several triose phosphate isomerases used to produce tables 1 and 2. This table is a book of Open Office spreadsheets in Excel format. The first spreadsheet contains an index. (0.48 MB XLS) [file pone.0012483.s002.xls]

## Sheet: index
Rd.HMMs for the Triose Phosphate Isomerase PDB files
1mo0, 1m6j, 1ney, 1tph, 1r2r, and 1kv5	refer to sheet
HMM search reasults tabulated with full anotations	(click to jump)
Combined HMM model for 6-TIM proteins aligned from structural alignment	full
HMM model for 1mo0	1mo0
HMM model for 1m6j	1m6j
HMM model for 1ney	1ney
HMM model for 1tph	1tph
HMM model for 1r2r	1r2r
HMM model for 1kv5	1kv5
Differential hits between model
Combined vs. 1mo0	vs1mo0
Combined vs 1m6j	vs1m6j
Combined vs 1ney	vs1ney
Combined vs 1tph	vs1tph
Combined vs 1r2r	vs1r2r
Combined vs 1kv5	vs1kv5
Summary of differential hits	allvsfull

## Sheet: allvsfull
hits in full model not present in at leat one individual model				index
hitN	gi	ref	sp	gb	pdb	Hmm score	E-value	N dom	Source	full description
406	153952122	YP_001398704.1				3.6	0.00075	1	Campylobacter jejuni subsp. doylei 269.97	triosephosphate isomerase
407	57238438	YP_179569.1				-1	0.0015	1	Campylobacter jejuni RM1221	triosephosphate isomerase
408	15792719	NP_282542.1				-1.6	0.0016	1	Campylobacter jejuni subsp. jejuni NCTC 11168	triosephosphate isomerase
409	157165161	YP_001467352.1				-5.2	0.0027	1	Campylobacter concisus 13826	triosephosphate isomerase
410	152993778	YP_001359499.1				-6.3	0.0031	1	Sulfurovum sp. NBC37-1	triosephosphate isomerase
411	154175185	YP_001407674.1				-6.3	0.0031	1	Campylobacter curvus 525.92	triosephosphate isomerase
412	34556853	NP_906668.1				-10.1	0.0053	1	Wolinella succinogenes DSM 1740	triosephosphate isomerase
413	15611250	NP_222901.1				-23	0.034	1	Helicobacter pylori J99	triosephosphate isomerase
414	109946987	YP_664215.1				-27.3	0.063	1	Helicobacter acinonychis str. Sheeba	triosephosphate isomerase
415	108562613	YP_626929.1				-29.8	0.09	1	Helicobacter pylori HPAG1	triosephosphate isomerase
416	15644823	NP_206993.1				-39.5	0.36	1	Helicobacter pylori 26695	triosephosphate isomerase
417	28493269	NP_787430.1				-41	0.45	1	Tropheryma whipplei str. Twist	triosephosphate isomerase
418	28572619	NP_789399.1				-41.7	0.49	1	Tropheryma whipplei TW08/27	triosephosphate isomerase

## Sheet: vs1mo0
hits in full model not present in 1mo0 model				index
hitN	gi	ref	sp	gb	pdb	Hmm score	E-value	N dom	Source	full description
406	153952122	YP_001398704.1				3.6	0.00075	1	Campylobacter jejuni subsp. doylei 269.97	triosephosphate isomerase
408	15792719	NP_282542.1				-1.6	0.0016	1	Campylobacter jejuni subsp. jejuni NCTC 11168	triosephosphate isomerase
409	157165161	YP_001467352.1				-5.2	0.0027	1	Campylobacter concisus 13826	triosephosphate isomerase
410	152993778	YP_001359499.1				-6.3	0.0031	1	Sulfurovum sp. NBC37-1	triosephosphate isomerase
413	15611250	NP_222901.1				-23	0.034	1	Helicobacter pylori J99	triosephosphate isomerase
414	109946987	YP_664215.1				-27.3	0.063	1	Helicobacter acinonychis str. Sheeba	triosephosphate isomerase
415	108562613	YP_626929.1				-29.8	0.09	1	Helicobacter pylori HPAG1	triosephosphate isomerase
416	15644823	NP_206993.1				-39.5	0.36	1	Helicobacter pylori 26695	triosephosphate isomerase
417	28493269	NP_787430.1				-41	0.45	1	Tropheryma whipplei str. Twist	triosephosphate isomerase
418	28572619	NP_789399.1				-41.7	0.49	1	Tropheryma whipplei TW08/27	triosephosphate isomerase
hits in 1mo0 model not present in full model
hitN	gi	ref	sp	gb	pdb	Hmm score	E-value	N dom	Source	full description
409	32035699	ZP_00135587.1				-26.1	9.7	1	Actinobacillus pleuropneumoniae serovar 1 str. 4074	COG2931: RTX toxins and related Ca2+-binding proteins
411	15609294	NP_216673.1				-26.3	10	1	Mycobacterium tuberculosis H37Rv	UDP-N-acetylmuramoylalanyl-D-glutamyl-2,6-diaminopimelate- D-alanyl-D-alanyl ligase MurF

## Sheet: vs1m6j
hits in full model not present in 1m6j model				index
hitN	gi	ref	sp	gb	pdb	Hmm score	E-value	N dom	Source	full description
411	154175185	YP_001407674.1				-6.3	0.0031	1	Campylobacter curvus 525.92	triosephosphate isomerase
406	153952122	YP_001398704.1				3.6	0.00075	1	Campylobacter jejuni subsp. doylei 269.97	triosephosphate isomerase
409	157165161	YP_001467352.1				-5.2	0.0027	1	Campylobacter concisus 13826	triosephosphate isomerase
416	15644823	NP_206993.1				-39.5	0.36	1	Helicobacter pylori 26695	triosephosphate isomerase
414	109946987	YP_664215.1				-27.3	0.063	1	Helicobacter acinonychis str. Sheeba	triosephosphate isomerase
415	108562613	YP_626929.1				-29.8	0.09	1	Helicobacter pylori HPAG1	triosephosphate isomerase
407	57238438	YP_179569.1				-1	0.0015	1	Campylobacter jejuni RM1221	triosephosphate isomerase
412	34556853	NP_906668.1				-10.1	0.0053	1	Wolinella succinogenes DSM 1740	triosephosphate isomerase
417	28493269	NP_787430.1				-41	0.45	1	Tropheryma whipplei str. Twist	triosephosphate isomerase
418	28572619	NP_789399.1				-41.7	0.49	1	Tropheryma whipplei TW08/27	triosephosphate isomerase
408	15792719	NP_282542.1				-1.6	0.0016	1	Campylobacter jejuni subsp. jejuni NCTC 11168	triosephosphate isomerase
413	15611250	NP_222901.1				-23	0.034	1	Helicobacter pylori J99	triosephosphate isomerase
hits in 1m6j model not present in full model
hitN	gi	ref	sp	gb	pdb	Hmm score	E-value	N dom	Source	full description

## Sheet: vs1ney
hits in full model not present in 1ney model				index
hitN	gi	ref	sp	gb	pdb	Hmm score	E-value	N dom	Source	full description
411	154175185	YP_001407674.1				-6.3	0.0031	1	Campylobacter curvus 525.92	triosephosphate isomerase
412	34556853	NP_906668.1				-10.1	0.0053	1	Wolinella succinogenes DSM 1740	triosephosphate isomerase
415	108562613	YP_626929.1				-29.8	0.09	1	Helicobacter pylori HPAG1	triosephosphate isomerase
416	15644823	NP_206993.1				-39.5	0.36	1	Helicobacter pylori 26695	triosephosphate isomerase
417	28493269	NP_787430.1				-41	0.45	1	Tropheryma whipplei str. Twist	triosephosphate isomerase
418	28572619	NP_789399.1				-41.7	0.49	1	Tropheryma whipplei TW08/27	triosephosphate isomerase
hits in 1ney model not present in full model
hitN	gi	ref	sp	gb	pdb	Hmm score	E-value	N dom	Source	full description
413	149246972	XP_001527911.1				-28.3	7.3	1	Lodderomyces elongisporus NRRL YB-4239	conserved hypothetical protein

## Sheet: vs1tph
hits in full model not present in 1tph model				index
hitN	gi	ref	sp	gb	pdb	Hmm score	E-value	N dom	Source	full description
417	28493269	NP_787430.1				-41	0.45	1	Tropheryma whipplei str. Twist	triosephosphate isomerase
418	28572619	NP_789399.1				-41.7	0.49	1	Tropheryma whipplei TW08/27	triosephosphate isomerase
hits in 1tph model not present in full model
hitN	gi	ref	sp	gb	pdb	Hmm score	E-value	N dom	Source	full description

## Sheet: vs1r2r
hits in full model not present in 1r2r model				index
hitN	gi	ref	sp	gb	pdb	Hmm score	E-value	N dom	Source	full description
417	28493269	NP_787430.1				-41	0.45	1	Tropheryma whipplei str. Twist	triosephosphate isomerase
418	28572619	NP_789399.1				-41.7	0.49	1	Tropheryma whipplei TW08/27	triosephosphate isomerase
hits in 1r2r model not present in full model
hitN	gi	ref	sp	gb	pdb	Hmm score	E-value	N dom	Source	full description

## Sheet: vs1kv5
hits in full model not present in 1kv5 model				index
hitN	gi	ref	sp	gb	pdb	Hmm score	E-value	N dom	Source	full description
413	15611250	NP_222901.1				-23	0.034	1	Helicobacter pylori J99	triosephosphate isomerase
414	109946987	YP_664215.1				-27.3	0.063	1	Helicobacter acinonychis str. Sheeba	triosephosphate isomerase
415	108562613	YP_626929.1				-29.8	0.09	1	Helicobacter pylori HPAG1	triosephosphate isomerase
416	15644823	NP_206993.1				-39.5	0.36	1	Helicobacter pylori 26695	triosephosphate isomerase
417	28493269	NP_787430.1				-41	0.45	1	Tropheryma whipplei str. Twist	triosephosphate isomerase
418	28572619	NP_789399.1				-41.7	0.49	1	Tropheryma whipplei TW08/27	triosephosphate isomerase
hits in 1kv5 model not present in full model
hitN	gi	ref	sp	gb	pdb	Hmm score	E-value	N dom	Source	full description

## Sheet: 1mo0
				index
hitN	gi	ref	sp	gb	pdb	Hmm score	E-value	N dom	Source	full description
1	17536593	NP_496563.1	Q10657		1MO0	172.1	6.5e-47	1	Caenorhabditis elegans	Triose Phosphate Isomerase family member (tpi-1)
2	1351271		P48496	AAA66289.1		132.6	4.9e-35	1		triosephosphate isomerase, chloroplast isozyme
3	136062		P15426	AAA36922.1		129.8	3.6e-34	1	Macaca mulatta	triosephosphate isomerase
4	61888856	NP_001013607.1				128.7	7.5e-34	1	Bos taurus	triosephosphate isomerase 1
5	1174745		P46225			128.5	8.3e-34	1	Secale cereale	triosephosphate isomerase
6	57106546	XP_534904.1				128.5	8.6e-34	1	Canis familiaris	PREDICTED: similar to Triosephosphate isomerase (TIM) (Triose-phosphate isomerase) isoform 1
7	117935064	NP_075211.2				128	1.2e-33	1	Rattus norvegicus	triosephosphate isomerase 1
8	136066		P00939		1R2R	128	1.2e-33	1	Oryctolagus cuniculus (Rabbit)	0801190A isomerase,triosephosphate
9	197097648	NP_001126005.1				127.8	1.4e-33	1	Pongo abelii	triosephosphate isomerase 1
10	85091767	XP_959063.1				127.6	1.6e-33	1	Neurospora crassa OR74A	triosephosphate isomerase
11	4507645	NP_000356.1				127.6	1.6e-33	1	Homo sapiens	triosephosphate isomerase 1
12	15226479	NP_179713.1				126.3	3.9e-33	1	Arabidopsis thaliana	TIM (TRIOSEPHOSPHATE ISOMERASE); triose-phosphate isomerase
13	122136908		Q2QD07	ABC40672.1		125.9	5.3e-33	1	Gorilla gorilla	rcTPI1
14	6678413	NP_033441.1				125.5	7e-33	1	Mus musculus	triosephosphate isomerase 1
15	136063		P12863	AAB81110.1		125.2	8.4e-33	1	Zea mays	triosephosphate isomerase 1
16	80971510	NP_001032228.1				123.6	2.6e-32	1	Sus scrofa	triosephosphate isomerase 1
17	45200896	NP_986466.1				121.2	1.4e-31	1	Ashbya gossypii ATCC 10895	AGL201Cp
18	15233272	NP_191104.1				121	1.5e-31	1	Arabidopsis thaliana	ATCTIMC (CYTOSOLIC TRIOSE PHOSPHATE ISOMERASE); triose-phosphate isomerase
19	50424135	XP_460653.1				120.7	1.9e-31	1	Debaryomyces hansenii CBS767	hypothetical protein DEHA0F07436g
20	13431949		Q9M4S8	AAF66071.1		120.4	2.4e-31	1	Fragaria x ananassa	AF257322_1 triosephosphate isomerase
21	1351279		P48495			119.2	5.4e-31	1	Petunia x hybrida	triosephosphate isomerase
22	68472093	XP_719842.1				118.4	9.4e-31	1	Candida albicans SC5314	hypothetical protein CaO19.6745
23	52783449		Q70JN8			117.5	1.8e-30	1	Kluyveromyces marxianus	triosephosphate isomerase
24	187281708	NP_001119730.1				117	2.5e-30	1	Bombyx mori	triosephosphate isomerase
25	136057		P21820	AAB62730.1		116.7	3.1e-30	1	Coptis japonica	triosephosphate isomerase
26	1174749		P46226			115.8	5.8e-30	1	Secale cereale	triosephosphate isomerase
27	52783470		Q9C401	AAG50278.1		114.4	1.5e-29	1	Zygosaccharomyces bailii	triose phosphate isomerase
28	77417615		Q589R5			114.3	1.6e-29	1	Oryzias latipes	TPI
29	166795913	NP_001107706.1				113.3	3.3e-29	1	Xenopus (Silurana) tropicalis	triosephosphate isomerase 1
30	45382061	NP_990782.1	P00940		1TPH	113.1	3.7e-29	1	Gallus gallus	triosephosphate isomerase 1
31	267155		P30741	AAA73976.1		112.2	7.1e-29	1		triosephosphate isomerase
32	28572006	NP_788765.1				111.6	1e-28	1	Drosophila melanogaster	Tpi CG2171-PB, isoform B
33	2507469		P34937	AAB41052.1		111.6	1e-28	1	Hordeum vulgare	cytosolic triosephosphate isomerase
34	73915361		O77458	AAC39042.1		111.4	1.2e-28	1	Drosophila melanogaster	triose phosphate isomerase
35	115434516	NP_001042016.1				111.1	1.5e-28	1	Oryza sativa (japonica cultivar-group)	Os01g0147900
36	82245450		Q90XG0	AAK85202.1		110.1	3e-28	1	Danio rerio	AF387819_1 triosephosphate isomerase B
37	38258647		Q9GTX8	AAG21132.1		109.8	3.8e-28	1	Taenia solium	AF244894_1 triose-phosphate isomerase TTPI
38	52783440		Q6CJG5			108.7	8e-28	1	Kluyveromyces lactis	KLLA0F18832p
39	169856984	XP_001835145.1				107.9	1.3e-27	1	Coprinopsis cinerea okayama7#130	triosephosphate isomerase
40	148236351	NP_001080476.1				106.3	4.1e-27	1	Xenopus laevis	triosephosphate isomerase
41	50289459	XP_447161.1				104.7	1.3e-26	1	Candida glabrata	unnamed protein product
42	67541460	XP_664504.1				104.2	1.8e-26	1	Aspergillus nidulans FGSC A4	TPIS_EMENI TRIOSEPHOSPHATE ISOMERASE (TIM)
43	52783468		Q96VN5	AAP02959.2		100.9	1.7e-25	1	Paracoccidioides brasiliensis	triose phosphate isomerase
44	6320255	NP_010335.1	P00942		1NEY	100.6	2.1e-25	1	Saccharomyces cerevisiae	Triose phosphate isomerase, abundant glycolytic enzyme; mRNA half-life is regulated by iron availability; transcription is controlled by activators Reb1p, Gcr1p, and Rap1p through binding sites in the 5' non-coding region; Tpi1p
45	1351281		P48501	AAA29941.1		100	3.1e-25	1		triose phosphate isomerase
46	50555229	XP_505023.1				99.6	4.3e-25	1	Yarrowia lipolytica	hypothetical protein
47	1730005		P52270	AAB58349.1	1CI1	99.5	4.5e-25	1	Trypanosoma cruzi	triosephosphate isomerase
48	136061		P00941			99.2	5.7e-25	1		TPIS_LATCH Triosephosphate isomerase (TIM) (Triose-phosphate isomerase)
49	1351282		P48497	AAB30759.1		98.5	9.3e-25	1	Stellaria longipes	triose phosphate isomerase; TPI
50	123889553		Q1MTI4			98.2	1.1e-24	1	Danio rerio	triosephosphate isomerase 1a
51	66821311	XP_644150.1				95.1	9.4e-24	1	Dictyostelium discoideum AX4	triose phosphate isomerase
52	2501312		Q27775	AAC47393.1		92.1	8e-23	1	Schistosoma japonicum	triosephosphate isomerase
53	83644097	YP_432532.1				90.2	3e-22	1	Hahella chejuensis KCTC 2396	triosephosphate isomerase
54	169779451	XP_001824190.1				88.1	1.2e-21	1	Aspergillus oryzae RIB40	hypothetical protein
55	1351275		P48499		1AMK	84.2	1.8e-20	1	Leishmania mexicana	triosephosphate isomerase
56	730975		P04789		1KV5, 4TIM	83.9	2.3e-20	1	Trypanosoma brucei	triosephosphate isomerase
57	19075524	NP_588024.1				80.2	3e-19	1	Schizosaccharomyces pombe	triosephosphate isomerase
58	59710813	YP_203589.1				75.4	8.4e-18	1	Vibrio fischeri ES114	triosephosphate isomerase
59	1730004		P50921	AAA88910.1	1AW1	74.7	1.3e-17	1	Moritella marina	triosephosphate isomerase
60	28380171		O02611		1M6J	72.6	5.7e-17	1		B Chain B, Crystal Structure Of Triosephosphate Isomerase From Entamoeba Histolytica
61	78485160	YP_391085.1				72.2	7.5e-17	1	Thiomicrospira crunogena XCL-2	triosephosphate isomerase
62	121998546	YP_001003333.1				71.4	1.3e-16	1	Halorhodospira halophila SL1	Triose-phosphate isomerase
63	46446435	YP_007800.1				70.2	3.1e-16	1	Candidatus Protochlamydia amoebophila UWE25	triose-phosphate isomerase
64	15605051	NP_219835.1				69.7	4.5e-16	1	Chlamydia trachomatis D/UW-3/CX	triosephosphate isomerase
65	76789052	YP_328138.1				69.6	4.5e-16	1	Chlamydia trachomatis A/HAR-13	triosephosphate isomerase
66	124809349	XP_001348552.1				68.9	7.2e-16	1	Plasmodium falciparum 3D7	triose-phosphate isomerase
67	119897685	YP_932898.1				68.7	8.5e-16	1	Azoarcus sp. BH72	putative triosephosphate isomerase
68	39932332		Q7X222			67.7	1.8e-15	1	Klebsiella pneumoniae	triose phosphate isomerase
69	51891382	YP_074073.1				67.3	2.3e-15	1	Symbiobacterium thermophilum IAM 14863	triosephosphate isomerase
70	29349337	NP_812840.1				67	2.9e-15	1	Bacteroides thetaiotaomicron VPI-5482	triosephosphate isomerase
71	104773735	YP_618715.1				65.4	8.5e-15	1	Lactobacillus delbrueckii subsp. bulgaricus ATCC 11842	triosephosphate isomerase
72	120556259	YP_960610.1				65	1.1e-14	1	Marinobacter aquaeolei VT8	Triose-phosphate isomerase
73	114321121	YP_742804.1				64	2.2e-14	1	Alkalilimnicola ehrlichei MLHE-1	triosephosphate isomerase
74	119945859	YP_943539.1				63.8	2.6e-14	1	Psychromonas ingrahamii 37	Triose-phosphate isomerase
75	15804508	NP_290548.1				63.8	2.6e-14	1	Escherichia coli O157:H7 EDL933	triosephosphate isomerase
76	16767347	NP_462962.1				63.8	2.6e-14	1	Salmonella typhimurium LT2	triosephosphate isomerase
77	56415926	YP_153001.1				63.5	3.1e-14	1	Salmonella enterica subsp. enterica serovar Paratyphi A str. ATCC 9150	triosephosphate isomerase
78	20140681		Q93GB7	AAL09962.1		63.5	3.2e-14	1	Lactobacillus delbrueckii subsp. lactis	AF288619_1 triosephosphate isomerase
79	27364742	NP_760270.1				63.5	3.2e-14	1	Vibrio vulnificus CMCP6	triosephosphate isomerase
80	110833186	YP_692045.1				63.3	3.6e-14	1	Alcanivorax borkumensis SK2	triosephosphate isomerase
81	77359822	YP_339397.1				63.1	4e-14	1	Pseudoalteromonas haloplanktis TAC125	triosephosphate isomerase
82	32474632	NP_867626.1				62.9	4.7e-14	1	Rhodopirellula baltica SH 1	triosephosphate isomerase
83	28897013	NP_796618.1				62.4	6.8e-14	1	Vibrio parahaemolyticus RIMD 2210633	triosephosphate isomerase
84	1351273		P48492	AAB01378.1		62.3	7.4e-14	1		triose-phosphate isomerase
85	15835221	NP_296980.1				62	8.7e-14	1	Chlamydia muridarum Nigg	triosephosphate isomerase
86	16762354	NP_457971.1				61	1.8e-13	1	Salmonella enterica subsp. enterica serovar Typhi str. CT18	triosephosphate isomerase
87	97202966		Q2K869			61	1.8e-13	1		TPIS1_RHIEC RecName: Full=Triosephosphate isomerase 1; Short=TIM 1; AltName: Full=Triose-phosphate isomerase 1
88	159113206	XP_001706830.1				60.6	2.3e-13	1	Giardia lamblia ATCC 50803	Triosephosphate isomerase, cytosolic
89	99080605	YP_612759.1				60.5	2.5e-13	1	Silicibacter sp. TM1040	triosephosphate isomerase
90	42526745	NP_971843.1				60.4	2.7e-13	1	Treponema denticola ATCC 35405	triosephosphate isomerase
91	146313684	YP_001178758.1				60.3	2.9e-13	1	Enterobacter sp. 638	triosephosphate isomerase
92	8134744		Q56738	AAB48658.1		60.2	3.1e-13	1	Vibrio sp.	triosephosphate isomerase
93	74317158	YP_314898.1				60.1	3.4e-13	1	Thiobacillus denitrificans ATCC 25259	triosephosphate isomerase
94	549097		P36187	AAA18205.1		60	3.5e-13	1		triosephosphate isomerase
95	57234490	YP_181477.1				59.8	4.2e-13	1	Dehalococcoides ethenogenes 195	triosephosphate isomerase
96	27379918	NP_771447.1				59.6	4.6e-13	1	Bradyrhizobium japonicum USDA 110	triosephosphate isomerase
97	56697463	YP_167831.1				59.6	4.9e-13	1	Silicibacter pomeroyi DSS-3	triosephosphate isomerase
98	150003054	YP_001297798.1				59.1	6.7e-13	1	Bacteroides vulgatus ATCC 8482	triosephosphate isomerase
99	70727112	YP_254026.1				58.9	7.6e-13	1	Staphylococcus haemolyticus JCSC1435	triosephosphate isomerase
100	53715240	YP_101232.1				58.9	7.6e-13	1	Bacteroides fragilis YCH46	triosephosphate isomerase
101	115524600	YP_781511.1				58.5	1e-12	1	Rhodopseudomonas palustris BisA53	Triose-phosphate isomerase
102	89054224	YP_509675.1				58.3	1.1e-12	1	Jannaschia sp. CCS1	triosephosphate isomerase
103	118498193	YP_899243.1				58.3	1.1e-12	1	Francisella tularensis subsp. novicida U112	triosephosphate isomerase
104	8134748		Q9Z6B9	AAD16183.1		57.8	1.6e-12	1	Enterobacter cloacae	triose phosphate isomerase
105	146341036	YP_001206084.1				57.1	2.6e-12	1	Bradyrhizobium sp. ORS278	triosephosphate isomerase (TIM) (Triose-phosphate isomerase)
106	14548285		Q9KNR1			56.7	3.5e-12	1		TPIS_VIBCH RecName: Full=Triosephosphate isomerase; Short=TIM; AltName: Full=Triose-phosphate isomerase
107	15965191	NP_385544.1				56.7	3.6e-12	1	Sinorhizobium meliloti 1021	triosephosphate isomerase protein
108	134095033	YP_001100108.1				56.4	4.2e-12	1	Herminiimonas arsenicoxydans	triosephosphate isomerase
109	28377644	NP_784536.1				56.4	4.2e-12	1	Lactobacillus plantarum WCFS1	triosephosphate isomerase
110	119357648	YP_912292.1				56.3	4.6e-12	1	Chlorobium phaeobacteroides DSM 266	triosephosphate isomerase
111	148255837	YP_001240422.1				56	5.7e-12	1	Bradyrhizobium sp. BTAi1	triosephosphate isomerase
112	120609948	YP_969626.1				55.9	6.3e-12	1	Acidovorax avenae subsp. citrulli AAC00-1	triosephosphate isomerase
113	108760209	YP_631034.1				55.7	6.9e-12	1	Myxococcus xanthus DK 1622	triosephosphate isomerase
114	150009293	YP_001304036.1				55.6	7.8e-12	1	Parabacteroides distasonis ATCC 8503	triosephosphate isomerase
115	147669316	YP_001214134.1				55.4	8.8e-12	1	Dehalococcoides sp. BAV1	triosephosphate isomerase
116	1730000		P55275	AAA79847.1		54.9	1.2e-11	1		triosephosphate isomerase
117	89257043	YP_514405.1				54.7	1.4e-11	1	Francisella tularensis subsp. holarctica	triosephosphate isomerase
118	73748555	YP_307794.1				54.7	1.4e-11	1	Dehalococcoides sp. CBDB1	triosephosphate isomerase
119	56707259	YP_169155.1				54.5	1.6e-11	1	Francisella tularensis subsp. tularensis SCHU S4	triosephosphate isomerase
120	150015488	YP_001307742.1				54.5	1.6e-11	1	Clostridium beijerinckii NCIMB 8052	triosephosphate isomerase
121	34540429	NP_904908.1				54.3	1.8e-11	1	Porphyromonas gingivalis W83	triosephosphate isomerase
122	73663223	YP_302004.1				53.4	3.5e-11	1	Staphylococcus saprophyticus subsp. saprophyticus ATCC 15305	triosephosphate isomerase
123	114327490	YP_744647.1				53.2	4e-11	1	Granulibacter bethesdensis CGDNIH1	triosephosphate isomerase
124	56460080	YP_155361.1				52.1	8.3e-11	1	Idiomarina loihiensis L2TR	triosephosphate isomerase
125	160881003	YP_001559971.1				52.1	8.7e-11	1	Clostridium phytofermentans ISDg	Triose-phosphate isomerase
126	123440493	YP_001004487.1				51.9	9.8e-11	1	Yersinia enterocolitica subsp. enterocolitica 8081	triosephosphate isomerase
127	117925182	YP_865799.1				51.5	1.3e-10	1	Magnetococcus sp. MC-1	triosephosphate isomerase
128	148264116	YP_001230822.1				51.4	1.4e-10	1	Geobacter uraniireducens Rf4	Triose-phosphate isomerase
129	37528587	NP_931932.1				51.2	1.5e-10	1	Photorhabdus luminescens subsp. laumondii TTO1	triosephosphate isomerase
130	89900284	YP_522755.1				51.2	1.6e-10	1	Rhodoferax ferrireducens T118	triosephosphate isomerase
131	145220080	YP_001130789.1				51	1.9e-10	1	Prosthecochloris vibrioformis DSM 265	triosephosphate isomerase
132	54298774	YP_125143.1				50.9	1.9e-10	1	Legionella pneumophila str. Paris	triosephosphate isomerase
133	50123192	YP_052359.1				50.8	2.2e-10	1	Pectobacterium atrosepticum SCRI1043	triosephosphate isomerase
134	170718564	YP_001783769.1				50.7	2.2e-10	1	Haemophilus somnus 2336	Triose-phosphate isomerase
135	127513759	YP_001094956.1				50.7	2.2e-10	1	Shewanella loihica PV-4	Triose-phosphate isomerase
136	23099891	NP_693357.1				50.5	2.6e-10	1	Oceanobacillus iheyensis HTE831	triosephosphate isomerase
137	163849348	YP_001637392.1				50.2	3.2e-10	1	Chloroflexus aurantiacus J-10-fl	Triose-phosphate isomerase
138	156740989	YP_001431118.1				50.2	3.3e-10	1	Roseiflexus castenholzii DSM 13941	Triose-phosphate isomerase
139	108804825	YP_644762.1				50.1	3.3e-10	1	Rubrobacter xylanophilus DSM 9941	triosephosphate isomerase
140	125972663	YP_001036573.1				49.8	4.3e-10	1	Clostridium thermocellum ATCC 27405	triosephosphate isomerase
141	113461727	YP_719796.1				49.6	4.7e-10	1	Haemophilus somnus 129PT	triosephosphate isomerase
142	17546783	NP_520185.1				49.6	4.9e-10	1	Ralstonia solanacearum GMI1000	triosephosphate isomerase
143	54295620	YP_128035.1				49.6	4.9e-10	1	Legionella pneumophila str. Lens	triosephosphate isomerase
144	16080445	NP_391272.1				49.3	5.8e-10	1	Bacillus subtilis subsp. subtilis str. 168	triosephosphate isomerase
145	90423971	YP_532341.1				49.2	6.2e-10	1	Rhodopseudomonas palustris BisB18	triosephosphate isomerase
146	78188475	YP_378813.1				49.2	6.3e-10	1	Chlorobium chlorochromatii CaD3	triosephosphate isomerase
147	15599942	NP_253436.1				49.1	6.9e-10	1	Pseudomonas aeruginosa PAO1	triosephosphate isomerase
148	150025488	YP_001296314.1				48.7	8.9e-10	1	Flavobacterium psychrophilum JIP02/86	Triose-phosphate isomerase
149	15888933	NP_354614.1				48.6	9.8e-10	1	Agrobacterium tumefaciens str. C58	triosephosphate isomerase
150	88194557	YP_499353.1				48.5	1.1e-09	1	Staphylococcus aureus subsp. aureus NCTC 8325	triosephosphate isomerase
151	52842989	YP_096788.1				48.4	1.1e-09	1	Legionella pneumophila subsp. pneumophila str. Philadelphia 1	triosephosphate isomerase (TIM)
152	167627201	YP_001677701.1				48.4	1.1e-09	1	Francisella philomiragia subsp. philomiragia ATCC 25017	Triose-phosphate isomerase
153	150391310	YP_001321359.1				48.3	1.2e-09	1	Alkaliphilus metalliredigens QYMF	Triose-phosphate isomerase
154	52081960	YP_080751.1				48.3	1.2e-09	1	Bacillus licheniformis ATCC 14580	triosephosphate isomerase
155	15923764	NP_371298.1				48.1	1.3e-09	1	Staphylococcus aureus subsp. aureus Mu50	triosephosphate isomerase
156	161507219	YP_001577173.1				48	1.4e-09	1	Lactobacillus helveticus DPC 4571	triosephosphate isomerase
157	146301246	YP_001195837.1				48	1.5e-09	1	Flavobacterium johnsoniae UW101	Triose-phosphate isomerase
158	152986269	YP_001350790.1				47.9	1.6e-09	1	Pseudomonas aeruginosa PA7	triosephosphate isomerase
159	27467477	NP_764114.1				47.8	1.6e-09	1	Staphylococcus epidermidis ATCC 12228	triosephosphate isomerase
160	113867068	YP_725557.1				47.8	1.7e-09	1	Ralstonia eutropha H16	triosephosphate isomerase
161	158320007	YP_001512514.1				47.7	1.8e-09	1	Alkaliphilus oremlandii OhILAs	Triose-phosphate isomerase
162	82750482	YP_416223.1				47.7	1.8e-09	1	Staphylococcus aureus RF122	triosephosphate isomerase
163	15605869	NP_213246.1				47.6	1.9e-09	1	Aquifex aeolicus VF5	triose phophate isomerase
164	16120436	NP_403749.1				47.6	1.9e-09	1	Yersinia pestis CO92	triosephosphate isomerase
165	90962139	YP_536055.1				47.4	2.2e-09	1	Lactobacillus salivarius UCC118	triosephosphate isomerase
166	148361104	YP_001252311.1				47.3	2.3e-09	1	Legionella pneumophila str. Corby	triosephosphate isomerase (TIM)
167	138896642	YP_001127095.1				47.2	2.5e-09	1	Geobacillus thermodenitrificans NG80-2	triosephosphate isomerase
168	21243434	NP_643016.1				47	2.9e-09	1	Xanthomonas axonopodis pv. citri str. 306	triosephosphate isomerase
169	42561345	NP_975796.1				47	3e-09	1	Mycoplasma mycoides subsp. mycoides SC str. PG1	triosephosphate isomerase
170	21674265	NP_662330.1				46.8	3.3e-09	1	Chlorobium tepidum TLS	triosephosphate isomerase
171	78223155	YP_384902.1				46.8	3.3e-09	1	Geobacter metallireducens GS-15	triosephosphate isomerase
172	19704701	NP_604263.1				46.7	3.5e-09	1	Fusobacterium nucleatum subsp. nucleatum ATCC 25586	triosephosphate isomerase
173	116515124	YP_802753.1				46.6	3.7e-09	1	Buchnera aphidicola str. Cc (Cinara cedri)	hypothetical protein BCc_188
174	21231962	NP_637879.1				46.6	3.7e-09	1	Xanthomonas campestris pv. campestris str. ATCC 33913	triosephosphate isomerase
175	77918937	YP_356752.1				46.6	3.7e-09	1	Pelobacter carbinolicus DSM 2380	triosephosphate isomerase
176	29654741	NP_820433.1				46.4	4.5e-09	1	Coxiella burnetii RSA 493	triose-phosphate isomerase
177	154687529	YP_001422690.1				46.2	5.1e-09	1	Bacillus amyloliquefaciens FZB42	triosephosphate isomerase
178	120597896	YP_962470.1				46.2	5.1e-09	1	Shewanella sp. W3-18-1	Triose-phosphate isomerase
179	85060154	YP_455856.1				46.1	5.5e-09	1	Sodalis glossinidius str. 'morsitans'	triosephosphate isomerase
180	16753052	NP_445325.1				46	5.8e-09	1	Chlamydophila pneumoniae AR39	triosephosphate isomerase
181	78187323	YP_375366.1				45.9	6.3e-09	1	Pelodictyon luteolum DSM 273	triosephosphate isomerase
182	119774094	YP_926834.1				45.9	6.4e-09	1	Shewanella amazonensis SB2B	Triose-phosphate isomerase
183	58337021	YP_193606.1				45.8	6.7e-09	1	Lactobacillus acidophilus NCFM	triosephosphate isomerase
184	91792363	YP_562014.1				45.5	8.1e-09	1	Shewanella denitrificans OS217	triosephosphate isomerase
185	157376525	YP_001475125.1				45.5	8.1e-09	1	Shewanella sediminis HAW-EB3	Triose-phosphate isomerase
186	71906586	YP_284173.1				45.3	9.4e-09	1	Dechloromonas aromatica RCB	triosephosphate isomerase
187	110639649	YP_679859.1				45.2	1e-08	1	Cytophaga hutchinsonii ATCC 33406	triosephosphate isomerase
188	159044622	YP_001533416.1				45	1.1e-08	1	Dinoroseobacter shibae DFL 12	Triose-phosphate isomerase
189	113969366	YP_733159.1				45	1.2e-08	1	Shewanella sp. MR-4	triosephosphate isomerase
190	92115193	YP_575121.1				44.9	1.2e-08	1	Chromohalobacter salexigens DSM 3043	triosephosphate isomerase
191	2501324		P96190	AAC45452.1		44.9	1.3e-08	1	Xanthobacter flavus	triosephosphate isomerase
192	148260239	YP_001234366.1				44.9	1.3e-08	1	Acidiphilium cryptum JF-5	Triose-phosphate isomerase
193	24372783	NP_716825.1				44.8	1.3e-08	1	Shewanella oneidensis MR-1	triosephosphate isomerase
194	78048411	YP_364586.1				44.8	1.3e-08	1	Xanthomonas campestris pv. vesicatoria str. 85-10	triosephosphate isomerase
195	121601667	YP_988843.1				44.4	1.8e-08	1	Bartonella bacilliformis KC583	triosephosphate isomerase
196	29840073	NP_829179.1				44.3	1.9e-08	1	Chlamydophila caviae GPIC	triosephosphate isomerase
197	84624726	YP_452098.1				44.3	1.9e-08	1	Xanthomonas oryzae pv. oryzae MAFF 311018	triosephosphate isomerase
198	13470811	NP_102380.1				44.2	2.1e-08	1	Mesorhizobium loti MAFF303099	triose-phosphate isomerase
199	89898502	YP_515612.1				44	2.3e-08	1	Chlamydophila felis Fe/C-56	triosephosphate isomerase
200	15616120	NP_244425.1				43.8	2.7e-08	1	Bacillus halodurans C-125	triosephosphate isomerase
201	18310284	NP_562218.1				43.7	2.8e-08	1	Clostridium perfringens str. 13	triosephosphate isomerase
202	73540662	YP_295182.1				43.6	3e-08	1	Ralstonia eutropha JMP134	triosephosphate isomerase
203	33591972	NP_879616.1				43.6	3.2e-08	1	Bordetella pertussis Tohama I	triosephosphate isomerase
204	167035707	YP_001670938.1				43.5	3.3e-08	1	Pseudomonas putida GB-1	triosephosphate isomerase
205	464910		P35144	AAA73204.1		43.4	3.5e-08	1		triose phosphate isomerase
206	148657912	YP_001278117.1				43.3	3.7e-08	1	Roseiflexus sp. RS-1	Triose-phosphate isomerase
207	205830477		Q7Z6K2			43.2	4.1e-08	1		TPISL_HUMAN RecName: Full=Putative triosephosphate isomerase-like protein LOC286016
208	70734334	YP_257974.1				43.1	4.3e-08	1	Pseudomonas fluorescens Pf-5	triosephosphate isomerase
209	114562164	YP_749677.1				43.1	4.4e-08	1	Shewanella frigidimarina NCIMB 400	Triose-phosphate isomerase
210	148245105	YP_001219799.1				42.9	5.1e-08	1	Candidatus Vesicomyosocius okutanii HA	triosephosphate isomerase
211	42518799	NP_964729.1				42.6	6.1e-08	1	Lactobacillus johnsonii NCC 533	triosephosphate isomerase
212	116629935	YP_815107.1				42.6	6.3e-08	1	Lactobacillus gasseri ATCC 33323	triosephosphate isomerase
213	62184937	YP_219722.1				42.5	6.5e-08	1	Chlamydophila abortus S26/3	triosephosphate isomerase
214	111024129	YP_707101.1				42.4	6.9e-08	1	Rhodococcus sp. RHA1	triosephosphate isomerase
215	15643452	NP_228498.1				42.4	7e-08	1	Thermotoga maritima MSB8	phosphoglycerate kinase/triose-phosphate isomerase
216	152977355	YP_001376872.1				42.4	7.3e-08	1	Bacillus cereus subsp. cytotoxis NVH 391-98	triosephosphate isomerase
217	78044231	YP_359154.1				42.3	7.6e-08	1	Carboxydothermus hydrogenoformans Z-2901	triosephosphate isomerase
218	26991398	NP_746823.1				42.3	7.7e-08	1	Pseudomonas putida KT2440	triosephosphate isomerase
219	157962882	YP_001502916.1				42.1	8.7e-08	1	Shewanella pealeana ATCC 700345	Triose-phosphate isomerase
220	17987129	NP_539763.1				41.9	1e-07	1	Brucella melitensis 16M	triosephosphate isomerase
221	157373037	YP_001481026.1				41.8	1.1e-07	1	Serratia proteamaculans 568	triosephosphate isomerase
222	23502016	NP_698143.1				41.8	1.1e-07	1	Brucella suis 1330	triosephosphate isomerase
223	114799671	YP_760496.1				41.5	1.4e-07	1	Hyphomonas neptunium ATCC 15444	triosephosphate isomerase
224	116492263	YP_803998.1				41.1	1.8e-07	1	Pediococcus pentosaceus ATCC 25745	triosephosphate isomerase
225	20808179	NP_623350.1				40.9	2e-07	1	Thermoanaerobacter tengcongensis MB4	triosephosphate isomerase
226	83589133	YP_429142.1				40.9	2.1e-07	1	Moorella thermoacetica ATCC 39073	triosephosphate isomerase
227	118603036	YP_904251.1				40.7	2.2e-07	1	Candidatus Ruthia magnifica str. Cm (Calyptogena magnifica)	triosephosphate isomerase
228	152980270	YP_001353150.1				40.7	2.3e-07	1	Janthinobacterium sp. Marseille	triosephosphate isomerase
229	116625555	YP_827711.1				40.2	3.2e-07	1	Solibacter usitatus Ellin6076	triosephosphate isomerase
230	94987574	YP_595507.1				40.1	3.6e-07	1	Lawsonia intracellularis PHE/MN1-00	triosephosphate isomerase
231	116494475	YP_806209.1				39.9	4e-07	1	Lactobacillus casei ATCC 334	triosephosphate isomerase
232	56421591	YP_148909.1				39.3	6.1e-07	1	Geobacillus kaustophilus HTA426	triose-phosphate isomerase
233	38233894	NP_939661.1				39.2	6.3e-07	1	Corynebacterium diphtheriae NCTC 13129	triosephosphate isomerase
234	116511980	YP_809196.1				39.1	7.1e-07	1	Lactococcus lactis subsp. cremoris SK11	triosephosphate isomerase
235	28210136	NP_781080.1				39	7.7e-07	1	Clostridium tetani E88	triosephosphate isomerase
236	125624235	YP_001032718.1				38.9	7.9e-07	1	Lactococcus lactis subsp. cremoris MG1363	triosephosphate isomerase
237	21220430	NP_626209.1				38.9	8.1e-07	1	Streptomyces coelicolor A3(2)	triosephosphate isomerase
238	163868049	YP_001609253.1				38.8	8.6e-07	1	Bartonella tribocorum CIP 105476	triosephosphate isomerase
239	33151927	NP_873280.1				38.7	9.3e-07	1	Haemophilus ducreyi 35000HP	triosephosphate isomerase
240	15893999	NP_347348.1				38.5	1.1e-06	1	Clostridium acetobutylicum ATCC 824	triosephosphate isomerase
241	167625063	YP_001675357.1				38.4	1.1e-06	1	Shewanella halifaxensis HAW-EB4	Triose-phosphate isomerase
242	94676508	YP_588630.1				38.4	1.1e-06	1	Baumannia cicadellinicola str. Hc (Homalodisca coagulata)	triosephosphate isomerase
243	15673116	NP_267290.1				38.2	1.3e-06	1	Lactococcus lactis subsp. lactis Il1403	triosephosphate isomerase
244	16801613	NP_471881.1				37.9	1.7e-06	1	Listeria innocua Clip11262	hypothetical protein lin2551
245	56964783	YP_176514.1				37.8	1.7e-06	1	Bacillus clausii KSM-K16	triose-phosphate isomerase
246	157693807	YP_001488269.1				37.4	2.3e-06	1	Bacillus pumilus SAFR-032	triosephosphate isomerase
247	39938656	NP_950422.1				37.4	2.3e-06	1	Onion yellows phytoplasma OY-M	triosephosphate isomerase
248	71658008		Q6AF43			37.3	2.5e-06	1		TPIS_LEIXX RecName: Full=Triosephosphate isomerase; Short=TIM; AltName: Full=Triose-phosphate isomerase
249	136054		P00943			37.2	2.7e-06	1	Geobacillus stearothermophilus	triosephosphate isomerase
250	55820571	YP_139013.1				37.1	2.8e-06	1	Streptococcus thermophilus LMG 18311	triosephosphate isomerase
251	86609604	YP_478366.1				36.8	3.4e-06	1	Synechococcus sp. JA-2-3B'a(2-13)	triosephosphate isomerase
252	53805149	YP_113187.1				36.6	3.9e-06	1	Methylococcus capsulatus str. Bath	triosephosphate isomerase
253	110633988	YP_674196.1				36.5	4.1e-06	1	Mesorhizobium sp. BNC1	triosephosphate isomerase
254	152966873	YP_001362657.1				36.4	4.6e-06	1	Kineococcus radiotolerans SRS30216	Triose-phosphate isomerase
255	148651969	YP_001279062.1				36.4	4.7e-06	1	Psychrobacter sp. PRwf-1	Triose-phosphate isomerase
256	49478893	YP_039125.1				36.3	4.8e-06	1	Bacillus thuringiensis serovar konkukian str. 97-27	triosephosphate isomerase
257	157151151	YP_001450061.1				36.3	5e-06	1	Streptococcus gordonii str. Challis substr. CH1	triosephosphate isomerase
258	42630942	ZP_00156480.1				36.2	5.1e-06	1	Haemophilus influenzae R2866	COG0149: Triosephosphate isomerase
259	46128906	ZP_00154549.2				36.2	5.1e-06	1	Haemophilus influenzae R2846	COG0149: Triosephosphate isomerase
260	23335142	ZP_00120380.1				36.2	5.1e-06	1	Bifidobacterium longum DJO10A	COG0149: Triosephosphate isomerase
261	16272620	NP_438838.1				36.2	5.2e-06	1	Haemophilus influenzae Rd KW20	triosephosphate isomerase
262	162147716	YP_001602177.1				36.2	5.2e-06	1	Gluconacetobacter diazotrophicus PAl 5	putative triosephosphate isomerase
263	22536927	NP_687778.1				36.1	5.4e-06	1	Streptococcus agalactiae 2603V/R	triosephosphate isomerase
264	29832840	NP_827474.1				36.1	5.5e-06	1	Streptomyces avermitilis MA-4680	triosephosphate isomerase
265	71737682	YP_276315.1				36	6.1e-06	1	Pseudomonas syringae pv. phaseolicola 1448A	triosephosphate isomerase
266	93004901	YP_579338.1				35.8	6.7e-06	1	Psychrobacter cryohalolentis K5	triosephosphate isomerase
267	25028260	NP_738314.1				35.8	6.8e-06	1	Corynebacterium efficiens YS-314	triosephosphate isomerase
268	77457002	YP_346507.1				35.7	7.5e-06	1	Pseudomonas fluorescens Pf0-1	triosephosphate isomerase
269	119025852	YP_909697.1				35.7	7.6e-06	1	Bifidobacterium adolescentis ATCC 15703	triosephosphate isomerase
270	42784286	NP_981533.1				35.6	7.7e-06	1	Bacillus cereus ATCC 10987	triosephosphate isomerase
271	16804495	NP_465980.1				35.4	9.2e-06	1	Listeria monocytogenes EGD-e	hypothetical protein lmo2457
272	49475361	YP_033402.1				35	1.2e-05	1	Bartonella henselae str. Houston-1	triosephosphate isomerase
273	148242073	YP_001227230.1				34.6	1.6e-05	1	Synechococcus sp. RCC307	triosephosphate isomerase
274	31544785	NP_853363.1				34.3	1.9e-05	1	Mycoplasma gallisepticum R	hypothetical protein MGA_0357
275	66047411	YP_237252.1				33.9	2.6e-05	1	Pseudomonas syringae pv. syringae B728a	triosephosphate isomerase
276	30265163	NP_847540.1				33.8	2.7e-05	1	Bacillus anthracis str. Ames	triosephosphate isomerase
277	104780024	YP_606522.1				33.7	2.9e-05	1	Pseudomonas entomophila L48	triosephosphate isomerase
278	118443388	YP_877494.1				33.6	3.1e-05	1	Clostridium novyi NT	triosephosphate isomerase
279	153938617	YP_001389591.1				33.4	3.5e-05	1	Clostridium botulinum F str. Langeland	triosephosphate isomerase
280	146283634	YP_001173787.1				33.4	3.6e-05	1	Pseudomonas stutzeri A1501	triosephosphate isomerase
281	19745720	NP_606856.1				33.1	4.5e-05	1	Streptococcus pyogenes MGAS8232	triosephosphate isomerase
282	21672574	NP_660641.1				33	4.7e-05	1	Buchnera aphidicola str. Sg (Schizaphis graminum)	triosephosphate isomerase
283	94993924	YP_602022.1				33	4.7e-05	1	Streptococcus pyogenes MGAS10750	triosephosphate isomerase
284	50083625	YP_045135.1				32.9	5e-05	1	Acinetobacter sp. ADP1	triosephosphate isomerase
285	15901416	NP_346020.1				32.9	5.1e-05	1	Streptococcus pneumoniae TIGR4	triosephosphate isomerase
286	28871628	NP_794247.1				32.9	5.3e-05	1	Pseudomonas syringae pv. tomato str. DC3000	triosephosphate isomerase
287	94990012	YP_598112.1				32.7	6.1e-05	1	Streptococcus pyogenes MGAS10270	triosephosphate isomerase
288	15674692	NP_268866.1				32.4	7.2e-05	1	Streptococcus pyogenes M1 GAS	triosephosphate isomerase
289	83319507	YP_424701.1				32.2	8.3e-05	1	Mycoplasma capricolum subsp. capricolum ATCC 27343	triosephosphate isomerase
290	267157		Q01893			32.2	8.4e-05	1	Moraxella sp.	triosephosphate isomerase
291	146318185	YP_001197897.1				32.2	8.4e-05	1	Streptococcus suis 05ZYH33	triosephosphate isomerase
292	91776416	YP_546172.1				32	9.4e-05	1	Methylobacillus flagellatus KT	triosephosphate isomerase
293	49474120	YP_032162.1				32	9.7e-05	1	Bartonella quintana str. Toulouse	triosephosphate isomerase
294	54025557	YP_119799.1				31.9	0.0001	1	Nocardia farcinica IFM 10152	triosephosphate isomerase
295	47459254	YP_016116.1				31.8	0.00011	1	Mycoplasma mobile 163K	triosephosphate isomerase
296	16126136	NP_420700.1				31.7	0.00012	1	Caulobacter crescentus CB15	triosephosphate isomerase
297	16331347	NP_442075.1				31.5	0.00014	1	Synechocystis sp. PCC 6803	triosephosphate isomerase
298	153932906	YP_001382632.1				31.4	0.00015	1	Clostridium botulinum A str. ATCC 19397	triosephosphate isomerase
299	86605117	YP_473880.1				31.3	0.00015	1	Synechococcus sp. JA-3-3Ab	triosephosphate isomerase
300	15793561	NP_283383.1				31.2	0.00017	1	Neisseria meningitidis Z2491	triosephosphate isomerase
301	85057829	YP_456745.1				30.7	0.00019	1	Aster yellows witches'-broom phytoplasma AYWB	triosephophate isomerase
302	134098715	YP_001104376.1				30.7	0.00019	1	Saccharopolyspora erythraea NRRL 2338	triosephosphate isomerase
303	30249739	NP_841809.1				30.5	0.00019	1	Nitrosomonas europaea ATCC 19718	triosephosphate isomerase
304	50842305	YP_055532.1				30.3	0.0002	1	Propionibacterium acnes KPA171202	triosephosphate isomerase
305	158337510	YP_001518685.1				30.3	0.0002	1	Acaryochloris marina MBIC11017	triosephosphate isomerase
306	114330923	YP_747145.1				30.1	0.00021	1	Nitrosomonas eutropha C91	Triose-phosphate isomerase
307	20140827		Q9JXT8			30	0.00022	1		TPIS_NEIMB RecName: Full=Triosephosphate isomerase; Short=TIM; AltName: Full=Triose-phosphate isomerase
308	77166024	YP_344549.1				29.9	0.00022	1	Nitrosococcus oceani ATCC 19707	triosephosphate isomerase
309	71892364	YP_278098.1				29.9	0.00022	1	Candidatus Blochmannia pennsylvanicus str. BPEN	triosephosphate isomerase
310	33520037	NP_878869.1				29.8	0.00023	1	Candidatus Blochmannia floridanus	triosephosphate isomerase
311	22298509	NP_681756.1				29.7	0.00023	1	Thermosynechococcus elongatus BP-1	triosephosphate isomerase
312	15603176	NP_246249.1				29.7	0.00023	1	Pasteurella multocida subsp. multocida str. Pm70	triosephosphate isomerase
313	32034786	ZP_00134904.1				29.7	0.00023	1	Actinobacillus pleuropneumoniae serovar 1 str. 4074	COG0149: Triosephosphate isomerase
314	139474179	YP_001128895.1				29.6	0.00023	1	Streptococcus pyogenes str. Manfredo	triosephosphate isomerase
315	50913876	YP_059848.1				29.4	0.00024	1	Streptococcus pyogenes MGAS10394	triosephosphate isomerase
316	15616917	NP_240130.1				29.3	0.00025	1	Buchnera aphidicola str. APS (Acyrthosiphon pisum)	triosephosphate isomerase
317	94985237	YP_604601.1				28.1	0.00031	1	Deinococcus geothermalis DSM 11300	triosephosphate isomerase
318	33865357	NP_896916.1				28	0.00031	1	Synechococcus sp. WH 8102	triosephosphate isomerase
319	29376484	NP_815638.1				27.9	0.00032	1	Enterococcus faecalis V583	triosephosphate isomerase
320	111114876	YP_709494.1				27.9	0.00032	1	Borrelia afzelii PKo	triosephosphate isomerase
321	15828929	NP_326289.1				27.8	0.00033	1	Mycoplasma pulmonis UAB CTIP	triosephosphate isomerase(TIM)
322	146308627	YP_001189092.1				27.3	0.00036	1	Pseudomonas mendocina ymp	triosephosphate isomerase
323	51598316	YP_072504.1				27.2	0.00037	1	Borrelia garinii PBi	triosephosphate isomerase
324	16799441	NP_469709.1				27.1	0.00038	1	Listeria innocua Clip11262	hypothetical protein lin0364
325	145295707	YP_001138528.1				26.9	0.00039	1	Corynebacterium glutamicum R	triosephosphate isomerase
326	113475099	YP_721160.1				26.7	0.00041	1	Trichodesmium erythraeum IMS101	triosephosphate isomerase
327	153955989	YP_001396754.1				26.6	0.00041	1	Clostridium kluyveri DSM 555	triosephosphate isomerase
328	13508368	NP_110318.1				26.4	0.00043	1	Mycoplasma pneumoniae M129	triosephosphate isomerase
329	116333310	YP_794837.1				26.3	0.00043	1	Lactobacillus brevis ATCC 367	triosephosphate isomerase
330	145224290	YP_001134968.1				26.3	0.00044	1	Mycobacterium gilvum PYR-GCK	triosephosphate isomerase
331	71064646	YP_263373.1				26.3	0.00044	1	Psychrobacter arcticus 273-4	triosephosphate isomerase
332	145589236	YP_001155833.1				26.2	0.00045	1	Polynucleobacter sp. QLW-P1DMWA-1	Triose-phosphate isomerase
333	28198169	NP_778483.1				26	0.00046	1	Xylella fastidiosa Temecula1	triosephosphate isomerase
334	46906586	YP_012975.1				26	0.00046	1	Listeria monocytogenes str. 4b F2365	triosephosphate isomerase
335	15594401	NP_212189.1				26	0.00046	1	Borrelia burgdorferi B31	triosephosphate isomerase
336	81428221	YP_395221.1				25.9	0.00047	1	Lactobacillus sakei subsp. sakei 23K	triosephosphate isomerase
337	15836906	NP_297594.1				25.5	0.00051	1	Xylella fastidiosa 9a5c	triosephosphate isomerase
338	2501309		P92119	AAB48449.1		25.3	0.00053	1	Aedes togoi	triosephosphate isomerase
339	19552798	NP_600800.1				24.8	0.00058	1	Corynebacterium glutamicum ATCC 13032	triosephosphate isomerase
340	41407264	NP_960100.1				24.1	0.00066	1	Mycobacterium avium subsp. paratuberculosis K-10	triosephosphate isomerase
341	16802391	NP_463876.1				24	0.00067	1	Listeria monocytogenes EGD-e	hypothetical protein lmo0346
342	75909497	YP_323793.1				24	0.00068	1	Anabaena variabilis ATCC 29413	triosephosphate isomerase
343	71894498	YP_278606.1				23.6	0.00073	1	Mycoplasma synoviae 53	triosephosphate isomerase
344	118465485	YP_882521.1				23.4	0.00075	1	Mycobacterium avium 104	triosephosphate isomerase
345	32491023	NP_871277.1				23.1	0.0008	1	Wigglesworthia glossinidia endosymbiont of Glossina brevipalpis	hypothetical protein WGLp274
346	39932454		Q9RUP5			22.9	0.00084	1		TPIS_DEIRA Triosephosphate isomerase (TIM) (Triose-phosphate isomerase)
347	78357032	YP_388481.1				22.6	0.00088	1	Desulfovibrio desulfuricans subsp. desulfuricans str. G20	triosephosphate isomerase
348	15608576	NP_215954.1				22.4	0.00092	1	Mycobacterium tuberculosis H37Rv	triosephosphate isomerase
349	46580087	YP_010895.1				22.2	0.00096	1	Desulfovibrio vulgaris subsp. vulgaris str. Hildenborough	triosephosphate isomerase
350	2501310		P91895	AAB48448.1		22.1	0.00097	1	Anopheles merus	triosephosphate isomerase
351	15639526	NP_218976.1				20.7	0.0013	1	Treponema pallidum subsp. pallidum str. Nichols	triosephosphate isomerase (tpi)
352	17231877	NP_488425.1				20.3	0.0014	1	Nostoc sp. PCC 7120	triosephosphate isomerase
353	126696379	YP_001091265.1				20.2	0.0014	1	Prochlorococcus marinus str. MIT 9301	triosephosphate isomerase
354	86360774	YP_472661.1				20.2	0.0014	1	Rhizobium etli CFN 42	triosephosphate isomerase
355	23500597	NP_700037.1				19.9	0.0015	1	Brucella suis 1330	triosephosphate isomerase
356	2501311		P91919	AAB48450.1		19.7	0.0015	1	Culex pipiens	triosephosphate isomerase
357	121637368	YP_977591.1				19.3	0.0017	1	Mycobacterium bovis BCG str. Pasteur 1173P2	triosephosphate isomerase
358	24379183	NP_721138.1				18.8	0.0018	1	Streptococcus mutans UA159	triosephosphate isomerase
359	72080444	YP_287502.1				18.6	0.0019	1	Mycoplasma hyopneumoniae 7448	triosephosphate isomerase
360	55980916	YP_144213.1				18.5	0.0019	1	Thermus thermophilus HB8	triosephosphate isomerase
361	42522607	NP_967987.1				18.5	0.002	1	Bdellovibrio bacteriovorus HD100	hypothetical protein Bd1051
362	17988770	NP_541403.1				18	0.0021	1	Brucella melitensis 16M	triosephosphate isomerase
363	54020428	YP_115790.1				17.3	0.0024	1	Mycoplasma hyopneumoniae 232	triosephosphate isomerase
364	157413408	YP_001484274.1				16.7	0.0027	1	Prochlorococcus marinus str. MIT 9215	triosephosphate isomerase
365	34496394	NP_900609.1				16.6	0.0028	1	Chromobacterium violaceum ATCC 12472	triosephosphate isomerase
366	46198889	YP_004556.1				16.5	0.0028	1	Thermus thermophilus HB27	triosephosphate isomerase
367	120403689	YP_953518.1				16.3	0.003	1	Mycobacterium vanbaalenii PYR-1	triosephosphate isomerase
368	118580116	YP_901366.1				16.2	0.003	1	Pelobacter propionicus DSM 2379	Triose-phosphate isomerase
369	78779355	YP_397467.1				15.6	0.0033	1	Prochlorococcus marinus str. MIT 9312	triosephosphate isomerase
370	1351276		P48779	AAA62167.1		15.3	0.0036	1		triosephosphate isomerase
371	123968574	YP_001009432.1				15	0.0038	1	Prochlorococcus marinus str. AS9601	triosephosphate isomerase
372	118617442	YP_905774.1				14.3	0.0043	1	Mycobacterium ulcerans Agy99	triosephosphate isomerase
373	15965979	NP_386332.1				13.7	0.0049	1	Sinorhizobium meliloti 1021	triosephosphate isomerase
374	108799373	YP_639570.1				12.9	0.0056	1	Mycobacterium sp. MCS	triosephosphate isomerase
375	33240351	NP_875293.1				12	0.0067	1	Prochlorococcus marinus subsp. marinus str. CCMP1375	triosephosphate isomerase
376	2501321		P96985	AAB48823.1		12	0.0067	1	Rhizobium etli	triosephosphate isomerase
377	12045291	NP_073102.1				11.5	0.0073	1	Mycoplasma genitalium G37	triosephosphate isomerase
378	123966137	YP_001011218.1				10.8	0.0085	1	Prochlorococcus marinus str. MIT 9515	triosephosphate isomerase
379	13476061	NP_107631.1				9.2	0.011	1	Mesorhizobium loti MAFF303099	triosephosphate isomerase
380	78184405	YP_376840.1				9.1	0.012	1	Synechococcus sp. CC9902	triosephosphate isomerase
381	33863089	NP_894649.1				8.8	0.012	1	Prochlorococcus marinus str. MIT 9313	triosephosphate isomerase
382	1730002		P50919	AAA83218.1		7.6	0.015	1		triosephosphate isomerase
383	58584665	YP_198238.1				7.5	0.016	1	Wolbachia endosymbiont strain TRS of Brugia malayi	triosephosphate isomerase
384	124023096	YP_001017403.1				7.3	0.016	1	Prochlorococcus marinus str. MIT 9303	triosephosphate isomerase
385	26553824	NP_757758.1				6.8	0.018	1	Mycoplasma penetrans HF-2	triose phosphate isomerase
386	15827221	NP_301484.1				6.4	0.019	1	Mycobacterium leprae TN	triosephosphate isomerase
387	161347552	NP_892947.2				5.2	0.025	1	Prochlorococcus marinus subsp. pastoris str. CCMP1986	triosephosphate isomerase
388	42520000	NP_965915.1				3.5	0.034	1	Wolbachia endosymbiont of Drosophila melanogaster	triosephosphate isomerase
389	37520609	NP_923986.1				1.5	0.049	1	Gloeobacter violaceus PCC 7421	triosephosphate isomerase
390	1351274		P48493	AAB23371.1		1.4	0.051	1	Lactuca sativa	triose phosphate isomerase; TPI
391	124025771	YP_001014887.1				-0.7	0.076	1	Prochlorococcus marinus str. NATL1A	triosephosphate isomerase
392	148239771	YP_001225158.1				-1.2	0.083	1	Synechococcus sp. WH 7803	triosephosphate isomerase
393	24214396	NP_711877.1				-1.6	0.09	1	Leptospira interrogans serovar Lai str. 56601	triosephosphate isomerase
394	45657942	YP_002028.1				-3.2	0.12	1	Leptospira interrogans serovar Copenhageni str. Fiocruz L1-130	triosephosphate isomerase
395	72382222	YP_291577.1				-3.2	0.12	1	Prochlorococcus marinus str. NATL2A	triosephosphate isomerase
396	27904779	NP_777905.1				-3.8	0.14	1	Buchnera aphidicola str. Bp (Baizongia pistaciae)	triosephosphate isomerase
397	88658414	YP_507456.1				-5	0.17	1	Ehrlichia chaffeensis str. Arkansas	triosephosphate isomerase
398	78777946	YP_394261.1				-9	0.37	1	Sulfurimonas denitrificans DSM 1251	triosephosphate isomerase
399	116327980	YP_797700.1				-9.5	0.41	1	Leptospira borgpetersenii serovar Hardjo-bovis L550	triosephosphate isomerase
400	146328942	YP_001209713.1				-10.3	0.48	1	Dichelobacter nodosus VCS1703A	triosephosphate isomerase
401	152991232	YP_001356954.1				-10.6	0.5	1	Nitratiruptor sp. SB155-2	triosephosphate isomerase
402	148284061	YP_001248151.1				-11.4	0.58	1	Orientia tsutsugamushi str. Boryong	triosephosphate isomerase
403	32266814	NP_860846.1				-15	1.2	1	Helicobacter hepaticus ATCC 51449	triosephosphate isomerase
404	113955302	YP_730419.1				-19.1	2.5	1	Synechococcus sp. CC9311	triosephosphate isomerase
405	13357739	NP_078013.1				-19.2	2.6	1	Ureaplasma parvum serovar 3 str. ATCC 700970	triosephosphate isomerase
406	154148733	YP_001406353.1				-20.9	3.6	1	Campylobacter hominis ATCC BAA-381	triosephosphate isomerase
407	154175185	YP_001407674.1				-22.2	4.6	1	Campylobacter curvus 525.92	triosephosphate isomerase
408	34556853	NP_906668.1				-25.5	8.5	1	Wolinella succinogenes DSM 1740	triosephosphate isomerase
409	32035699	ZP_00135587.1				-26.1	9.7	1	Actinobacillus pleuropneumoniae serovar 1 str. 4074	COG2931: RTX toxins and related Ca2+-binding proteins
410	57238438	YP_179569.1				-26.2	9.8	1	Campylobacter jejuni RM1221	triosephosphate isomerase
411	15609294	NP_216673.1				-26.3	10	1	Mycobacterium tuberculosis H37Rv	UDP-N-acetylmuramoylalanyl-D-glutamyl-2,6-diaminopimelate- D-alanyl-D-alanyl ligase MurF

## Sheet: 1m6j
				index
hitN	gi	ref	sp	gb	pdb	Hmm score	E-value	N dom	Source	full description
1	28380171		O02611		1M6J	198	1.1e-54	1	Entamoeba Histolytica	B Chain B, Crystal Structure Of Triosephosphate Isomerase From Entamoeba Histolytica
2	66821311	XP_644150.1				113.6	2.7e-29	1	Dictyostelium discoideum AX4	triose phosphate isomerase
3	15233272	NP_191104.1				113.5	2.8e-29	1	Arabidopsis thaliana	ATCTIMC (CYTOSOLIC TRIOSE PHOSPHATE ISOMERASE); triose-phosphate isomerase
4	85091767	XP_959063.1				111.9	8.7e-29	1	Neurospora crassa OR74A	triosephosphate isomerase
5	136063		P12863	AAB81110.1		111.6	1e-28	1	Zea mays	triosephosphate isomerase 1
6	115434516	NP_001042016.1				107.3	2.1e-27	1	Oryza sativa (japonica cultivar-group)	Os01g0147900
7	67541460	XP_664504.1				105.4	7.9e-27	1	Aspergillus nidulans FGSC A4	TPIS_EMENI TRIOSEPHOSPHATE ISOMERASE (TIM)
8	1351271		P48496	AAA66289.1		104.1	1.8e-26	1		triosephosphate isomerase, chloroplast isozyme
9	1174745		P46225			103.4	3.1e-26	1	Secale cereale	triosephosphate isomerase
10	187281708	NP_001119730.1				102.8	4.8e-26	1	Bombyx mori	triosephosphate isomerase
11	1174749		P46226			100.8	1.8e-25	1	Secale cereale	triosephosphate isomerase
12	136057		P21820	AAB62730.1		100.2	2.8e-25	1	Coptis japonica	triosephosphate isomerase
13	15226479	NP_179713.1				99.2	5.9e-25	1	Arabidopsis thaliana	TIM (TRIOSEPHOSPHATE ISOMERASE); triose-phosphate isomerase
14	169856984	XP_001835145.1				99.1	5.9e-25	1	Coprinopsis cinerea okayama7#130	triosephosphate isomerase
15	13431949		Q9M4S8	AAF66071.1		96.8	3e-24	1	Fragaria x ananassa	AF257322_1 triosephosphate isomerase
16	1351279		P48495			96.3	4.1e-24	1	Petunia x hybrida	triosephosphate isomerase
17	1351282		P48497	AAB30759.1		95.6	6.7e-24	1	Stellaria longipes	triose phosphate isomerase; TPI
18	2507469		P34937	AAB41052.1		95.2	9.3e-24	1	Hordeum vulgare	cytosolic triosephosphate isomerase
19	19704701	NP_604263.1				95.2	9.3e-24	1	Fusobacterium nucleatum subsp. nucleatum ATCC 25586	triosephosphate isomerase
20	158320007	YP_001512514.1				94.7	1.3e-23	1	Alkaliphilus oremlandii OhILAs	Triose-phosphate isomerase
21	1351281		P48501	AAA29941.1		92.7	5.3e-23	1		triose phosphate isomerase
22	45200896	NP_986466.1				91	1.6e-22	1	Ashbya gossypii ATCC 10895	AGL201Cp
23	1730005		P52270	AAB58349.1	1CI1	90.7	2.1e-22	1	Trypanosoma cruzi	triosephosphate isomerase
24	169779451	XP_001824190.1				90.7	2.1e-22	1	Aspergillus oryzae RIB40	hypothetical protein
25	1351275		P48499		1AMK	89.5	4.6e-22	1	Leishmania mexicana	triosephosphate isomerase
26	52783449		Q70JN8			85.1	1e-20	1	Kluyveromyces marxianus	triosephosphate isomerase
27	52783440		Q6CJG5			84.5	1.5e-20	1	Kluyveromyces lactis	KLLA0F18832p
28	267155		P30741	AAA73976.1		84.5	1.5e-20	1		triosephosphate isomerase
29	148264116	YP_001230822.1				84	2.2e-20	1	Geobacter uraniireducens Rf4	Triose-phosphate isomerase
30	52783468		Q96VN5	AAP02959.2		83	4.3e-20	1	Paracoccidioides brasiliensis	triose phosphate isomerase
31	28572006	NP_788765.1				83	4.4e-20	1	Drosophila melanogaster	Tpi CG2171-PB, isoform B
32	73915361		O77458	AAC39042.1		82.7	5.3e-20	1	Drosophila melanogaster	triose phosphate isomerase
33	68472093	XP_719842.1				81.1	1.5e-19	1	Candida albicans SC5314	hypothetical protein CaO19.6745
34	125972663	YP_001036573.1				81	1.7e-19	1	Clostridium thermocellum ATCC 27405	triosephosphate isomerase
35	52783470		Q9C401	AAG50278.1		80.5	2.4e-19	1	Zygosaccharomyces bailii	triose phosphate isomerase
36	82245450		Q90XG0	AAK85202.1		80.3	2.8e-19	1	Danio rerio	AF387819_1 triosephosphate isomerase B
37	2501312		Q27775	AAC47393.1		80.2	3e-19	1	Schistosoma japonicum	triosephosphate isomerase
38	50555229	XP_505023.1				79.6	4.4e-19	1	Yarrowia lipolytica	hypothetical protein
39	18310284	NP_562218.1				79.6	4.5e-19	1	Clostridium perfringens str. 13	triosephosphate isomerase
40	28210136	NP_781080.1				78.7	8.4e-19	1	Clostridium tetani E88	triosephosphate isomerase
41	45382061	NP_990782.1	P00940		1TPH	78.3	1.1e-18	1	Gallus gallus	triosephosphate isomerase 1
42	78485160	YP_391085.1				77.8	1.6e-18	1	Thiomicrospira crunogena XCL-2	triosephosphate isomerase
43	38258647		Q9GTX8	AAG21132.1		77.4	2e-18	1	Taenia solium	AF244894_1 triose-phosphate isomerase TTPI
44	50424135	XP_460653.1				77.2	2.4e-18	1	Debaryomyces hansenii CBS767	hypothetical protein DEHA0F07436g
45	90962139	YP_536055.1				76	5.4e-18	1	Lactobacillus salivarius UCC118	triosephosphate isomerase
46	150391310	YP_001321359.1				75.8	6.2e-18	1	Alkaliphilus metalliredigens QYMF	Triose-phosphate isomerase
47	153938617	YP_001389591.1				75.7	6.7e-18	1	Clostridium botulinum F str. Langeland	triosephosphate isomerase
48	161507219	YP_001577173.1				74.7	1.4e-17	1	Lactobacillus helveticus DPC 4571	triosephosphate isomerase
49	15616120	NP_244425.1				74.6	1.4e-17	1	Bacillus halodurans C-125	triosephosphate isomerase
50	136062		P15426	AAA36922.1		74.5	1.6e-17	1	Macaca mulatta	triosephosphate isomerase
51	104773735	YP_618715.1				74.1	2.1e-17	1	Lactobacillus delbrueckii subsp. bulgaricus ATCC 11842	triosephosphate isomerase
52	23099891	NP_693357.1				73.9	2.3e-17	1	Oceanobacillus iheyensis HTE831	triosephosphate isomerase
53	25028260	NP_738314.1				73.5	3e-17	1	Corynebacterium efficiens YS-314	triosephosphate isomerase
54	20140681		Q93GB7	AAL09962.1		73.3	3.6e-17	1	Lactobacillus delbrueckii subsp. lactis	AF288619_1 triosephosphate isomerase
55	153932906	YP_001382632.1				73.2	3.8e-17	1	Clostridium botulinum A str. ATCC 19397	triosephosphate isomerase
56	50289459	XP_447161.1				73.1	4e-17	1	Candida glabrata	unnamed protein product
57	150015488	YP_001307742.1				72.9	4.6e-17	1	Clostridium beijerinckii NCIMB 8052	triosephosphate isomerase
58	57106546	XP_534904.1				72.4	6.8e-17	1	Canis familiaris	PREDICTED: similar to Triosephosphate isomerase (TIM) (Triose-phosphate isomerase) isoform 1
59	197097648	NP_001126005.1				72.2	7.7e-17	1	Pongo abelii	triosephosphate isomerase 1
60	58337021	YP_193606.1				72.1	8e-17	1	Lactobacillus acidophilus NCFM	triosephosphate isomerase
61	136066		P00939		1R2R	72.1	8.3e-17	1	Oryctolagus cuniculus (Rabbit)	0801190A isomerase,triosephosphate
62	122136908		Q2QD07	ABC40672.1		72	8.6e-17	1	Gorilla gorilla	rcTPI1
63	4507645	NP_000356.1				71.9	9.4e-17	1	Homo sapiens	triosephosphate isomerase 1
64	464910		P35144	AAA73204.1		71.8	1e-16	1		triose phosphate isomerase
65	117935064	NP_075211.2				71.5	1.2e-16	1	Rattus norvegicus	triosephosphate isomerase 1
66	124809349	XP_001348552.1				71.1	1.6e-16	1	Plasmodium falciparum 3D7	triose-phosphate isomerase
67	83644097	YP_432532.1				70.9	1.8e-16	1	Hahella chejuensis KCTC 2396	triosephosphate isomerase
68	42518799	NP_964729.1				70.6	2.3e-16	1	Lactobacillus johnsonii NCC 533	triosephosphate isomerase
69	29349337	NP_812840.1				69	7.2e-16	1	Bacteroides thetaiotaomicron VPI-5482	triosephosphate isomerase
70	61888856	NP_001013607.1				68.8	7.9e-16	1	Bos taurus	triosephosphate isomerase 1
71	116629935	YP_815107.1				68.8	7.9e-16	1	Lactobacillus gasseri ATCC 33323	triosephosphate isomerase
72	77417615		Q589R5			68.6	9.4e-16	1	Oryzias latipes	TPI
73	32474632	NP_867626.1				68.1	1.3e-15	1	Rhodopirellula baltica SH 1	triosephosphate isomerase
74	145295707	YP_001138528.1				68	1.4e-15	1	Corynebacterium glutamicum R	triosephosphate isomerase
75	56421591	YP_148909.1				68	1.4e-15	1	Geobacillus kaustophilus HTA426	triose-phosphate isomerase
76	19552798	NP_600800.1				67.5	2e-15	1	Corynebacterium glutamicum ATCC 13032	triosephosphate isomerase
77	138896642	YP_001127095.1				67.1	2.5e-15	1	Geobacillus thermodenitrificans NG80-2	triosephosphate isomerase
78	150025488	YP_001296314.1				66.9	2.9e-15	1	Flavobacterium psychrophilum JIP02/86	Triose-phosphate isomerase
79	6320255	NP_010335.1	P00942		1NEY	66.7	3.4e-15	1	Saccharomyces cerevisiae	Triose phosphate isomerase, abundant glycolytic enzyme; mRNA half-life is regulated by iron availability; transcription is controlled by activators Reb1p, Gcr1p, and Rap1p through binding sites in the 5' non-coding region; Tpi1p
80	28377644	NP_784536.1				66.5	4e-15	1	Lactobacillus plantarum WCFS1	triosephosphate isomerase
81	20808179	NP_623350.1				66.4	4.3e-15	1	Thermoanaerobacter tengcongensis MB4	triosephosphate isomerase
82	136054		P00943			66.2	4.8e-15	1	Geobacillus stearothermophilus	triosephosphate isomerase
83	150003054	YP_001297798.1				66.2	4.9e-15	1	Bacteroides vulgatus ATCC 8482	triosephosphate isomerase
84	34540429	NP_904908.1				66.1	5.1e-15	1	Porphyromonas gingivalis W83	triosephosphate isomerase
85	730975		P04789		1KV5, 4TIM	66	5.5e-15	1	Trypanosoma brucei	triosephosphate isomerase
86	166795913	NP_001107706.1				65.9	5.9e-15	1	Xenopus (Silurana) tropicalis	triosephosphate isomerase 1
87	78223155	YP_384902.1				65.8	6.4e-15	1	Geobacter metallireducens GS-15	triosephosphate isomerase
88	80971510	NP_001032228.1				65.7	6.8e-15	1	Sus scrofa	triosephosphate isomerase 1
89	123889553		Q1MTI4			65.6	7.2e-15	1	Danio rerio	triosephosphate isomerase 1a
90	17536593	NP_496563.1	Q10657		1MO0	65.1	1.1e-14	1	Caenorhabditis elegans	Triose Phosphate Isomerase family member (tpi-1)
91	59710813	YP_203589.1				65.1	1.1e-14	1	Vibrio fischeri ES114	triosephosphate isomerase
92	150009293	YP_001304036.1				64.8	1.3e-14	1	Parabacteroides distasonis ATCC 8503	triosephosphate isomerase
93	108760209	YP_631034.1				64.6	1.5e-14	1	Myxococcus xanthus DK 1622	triosephosphate isomerase
94	148236351	NP_001080476.1				64.4	1.6e-14	1	Xenopus laevis	triosephosphate isomerase
95	70727112	YP_254026.1				64.3	1.8e-14	1	Staphylococcus haemolyticus JCSC1435	triosephosphate isomerase
96	56964783	YP_176514.1				64.1	2.1e-14	1	Bacillus clausii KSM-K16	triose-phosphate isomerase
97	38233894	NP_939661.1				63.8	2.5e-14	1	Corynebacterium diphtheriae NCTC 13129	triosephosphate isomerase
98	16767347	NP_462962.1				63.4	3.4e-14	1	Salmonella typhimurium LT2	triosephosphate isomerase
99	6678413	NP_033441.1				62.8	5.1e-14	1	Mus musculus	triosephosphate isomerase 1
100	56415926	YP_153001.1				62.4	6.7e-14	1	Salmonella enterica subsp. enterica serovar Paratyphi A str. ATCC 9150	triosephosphate isomerase
101	1730004		P50921	AAA88910.1	1AW1	61.9	9.5e-14	1	Moritella marina	triosephosphate isomerase
102	15594401	NP_212189.1				61.6	1.2e-13	1	Borrelia burgdorferi B31	triosephosphate isomerase
103	33151927	NP_873280.1				61.6	1.2e-13	1	Haemophilus ducreyi 35000HP	triosephosphate isomerase
104	117925182	YP_865799.1				61.5	1.3e-13	1	Magnetococcus sp. MC-1	triosephosphate isomerase
105	27467477	NP_764114.1				61.4	1.4e-13	1	Staphylococcus epidermidis ATCC 12228	triosephosphate isomerase
106	16762354	NP_457971.1				61.3	1.5e-13	1	Salmonella enterica subsp. enterica serovar Typhi str. CT18	triosephosphate isomerase
107	77918937	YP_356752.1				61.2	1.5e-13	1	Pelobacter carbinolicus DSM 2380	triosephosphate isomerase
108	146301246	YP_001195837.1				60.7	2.1e-13	1	Flavobacterium johnsoniae UW101	Triose-phosphate isomerase
109	21231962	NP_637879.1				60.5	2.6e-13	1	Xanthomonas campestris pv. campestris str. ATCC 33913	triosephosphate isomerase
110	120597896	YP_962470.1				60.3	3e-13	1	Shewanella sp. W3-18-1	Triose-phosphate isomerase
111	15804508	NP_290548.1				60.2	3e-13	1	Escherichia coli O157:H7 EDL933	triosephosphate isomerase
112	46446435	YP_007800.1				60.2	3e-13	1	Candidatus Protochlamydia amoebophila UWE25	triose-phosphate isomerase
113	37528587	NP_931932.1				60.1	3.4e-13	1	Photorhabdus luminescens subsp. laumondii TTO1	triosephosphate isomerase
114	85060154	YP_455856.1				60.1	3.4e-13	1	Sodalis glossinidius str. 'morsitans'	triosephosphate isomerase
115	28897013	NP_796618.1				59.9	3.8e-13	1	Vibrio parahaemolyticus RIMD 2210633	triosephosphate isomerase
116	134095033	YP_001100108.1				59.7	4.3e-13	1	Herminiimonas arsenicoxydans	triosephosphate isomerase
117	152977355	YP_001376872.1				59.7	4.4e-13	1	Bacillus cereus subsp. cytotoxis NVH 391-98	triosephosphate isomerase
118	159113206	XP_001706830.1				59.5	5.2e-13	1	Giardia lamblia ATCC 50803	Triosephosphate isomerase, cytosolic
119	53715240	YP_101232.1				59.3	5.6e-13	1	Bacteroides fragilis YCH46	triosephosphate isomerase
120	156740989	YP_001431118.1				59.2	6.1e-13	1	Roseiflexus castenholzii DSM 13941	Triose-phosphate isomerase
121	111114876	YP_709494.1				59.2	6.3e-13	1	Borrelia afzelii PKo	triosephosphate isomerase
122	108804825	YP_644762.1				59.2	6.3e-13	1	Rubrobacter xylanophilus DSM 9941	triosephosphate isomerase
123	118498193	YP_899243.1				59.2	6.4e-13	1	Francisella tularensis subsp. novicida U112	triosephosphate isomerase
124	39932332		Q7X222			59.1	6.6e-13	1	Klebsiella pneumoniae	triose phosphate isomerase
125	549097		P36187	AAA18205.1		59	7.2e-13	1		triosephosphate isomerase
126	113969366	YP_733159.1				58.9	7.9e-13	1	Shewanella sp. MR-4	triosephosphate isomerase
127	21220430	NP_626209.1				58.7	8.8e-13	1	Streptomyces coelicolor A3(2)	triosephosphate isomerase
128	119774094	YP_926834.1				58.7	9e-13	1	Shewanella amazonensis SB2B	Triose-phosphate isomerase
129	50123192	YP_052359.1				58.7	9.1e-13	1	Pectobacterium atrosepticum SCRI1043	triosephosphate isomerase
130	24372783	NP_716825.1				58.7	9.1e-13	1	Shewanella oneidensis MR-1	triosephosphate isomerase
131	119945859	YP_943539.1				58.5	1e-12	1	Psychromonas ingrahamii 37	Triose-phosphate isomerase
132	146313684	YP_001178758.1				58.4	1.1e-12	1	Enterobacter sp. 638	triosephosphate isomerase
133	110639649	YP_679859.1				58.3	1.2e-12	1	Cytophaga hutchinsonii ATCC 33406	triosephosphate isomerase
134	16801613	NP_471881.1				58.2	1.2e-12	1	Listeria innocua Clip11262	hypothetical protein lin2551
135	31544785	NP_853363.1				58.2	1.3e-12	1	Mycoplasma gallisepticum R	hypothetical protein MGA_0357
136	160881003	YP_001559971.1				58.1	1.3e-12	1	Clostridium phytofermentans ISDg	Triose-phosphate isomerase
137	127513759	YP_001094956.1				58.1	1.3e-12	1	Shewanella loihica PV-4	Triose-phosphate isomerase
138	42526745	NP_971843.1				58.1	1.4e-12	1	Treponema denticola ATCC 35405	triosephosphate isomerase
139	82750482	YP_416223.1				58	1.4e-12	1	Staphylococcus aureus RF122	triosephosphate isomerase
140	49478893	YP_039125.1				57.9	1.6e-12	1	Bacillus thuringiensis serovar konkukian str. 97-27	triosephosphate isomerase
141	78044231	YP_359154.1				57.6	1.9e-12	1	Carboxydothermus hydrogenoformans Z-2901	triosephosphate isomerase
142	73663223	YP_302004.1				57.6	1.9e-12	1	Staphylococcus saprophyticus subsp. saprophyticus ATCC 15305	triosephosphate isomerase
143	50083625	YP_045135.1				57.3	2.3e-12	1	Acinetobacter sp. ADP1	triosephosphate isomerase
144	42784286	NP_981533.1				57.2	2.5e-12	1	Bacillus cereus ATCC 10987	triosephosphate isomerase
145	157376525	YP_001475125.1				57.1	2.6e-12	1	Shewanella sediminis HAW-EB3	Triose-phosphate isomerase
146	8134748		Q9Z6B9	AAD16183.1		57.1	2.7e-12	1	Enterobacter cloacae	triose phosphate isomerase
147	94993924	YP_602022.1				57	2.9e-12	1	Streptococcus pyogenes MGAS10750	triosephosphate isomerase
148	23335142	ZP_00120380.1				56.8	3.4e-12	1	Bifidobacterium longum DJO10A	COG0149: Triosephosphate isomerase
149	91792363	YP_562014.1				56.7	3.4e-12	1	Shewanella denitrificans OS217	triosephosphate isomerase
150	167625063	YP_001675357.1				56.7	3.5e-12	1	Shewanella halifaxensis HAW-EB4	Triose-phosphate isomerase
151	56707259	YP_169155.1				56.6	3.7e-12	1	Francisella tularensis subsp. tularensis SCHU S4	triosephosphate isomerase
152	89257043	YP_514405.1				56.5	4.1e-12	1	Francisella tularensis subsp. holarctica	triosephosphate isomerase
153	88194557	YP_499353.1				56.1	5.2e-12	1	Staphylococcus aureus subsp. aureus NCTC 8325	triosephosphate isomerase
154	78048411	YP_364586.1				56.1	5.4e-12	1	Xanthomonas campestris pv. vesicatoria str. 85-10	triosephosphate isomerase
155	15828929	NP_326289.1				56.1	5.4e-12	1	Mycoplasma pulmonis UAB CTIP	triosephosphate isomerase(TIM)
156	94990012	YP_598112.1				56	5.9e-12	1	Streptococcus pyogenes MGAS10270	triosephosphate isomerase
157	116494475	YP_806209.1				55.9	6.2e-12	1	Lactobacillus casei ATCC 334	triosephosphate isomerase
158	114330923	YP_747145.1				55.7	7e-12	1	Nitrosomonas eutropha C91	Triose-phosphate isomerase
159	15923764	NP_371298.1				55.7	7e-12	1	Staphylococcus aureus subsp. aureus Mu50	triosephosphate isomerase
160	42561345	NP_975796.1				55.7	7e-12	1	Mycoplasma mycoides subsp. mycoides SC str. PG1	triosephosphate isomerase
161	15893999	NP_347348.1				55.6	7.5e-12	1	Clostridium acetobutylicum ATCC 824	triosephosphate isomerase
162	94676508	YP_588630.1				55.6	7.7e-12	1	Baumannia cicadellinicola str. Hc (Homalodisca coagulata)	triosephosphate isomerase
163	15674692	NP_268866.1				55.4	8.9e-12	1	Streptococcus pyogenes M1 GAS	triosephosphate isomerase
164	15608576	NP_215954.1				55.4	8.9e-12	1	Mycobacterium tuberculosis H37Rv	triosephosphate isomerase
165	30265163	NP_847540.1				55.3	9e-12	1	Bacillus anthracis str. Ames	triosephosphate isomerase
166	154687529	YP_001422690.1				55.1	1e-11	1	Bacillus amyloliquefaciens FZB42	triosephosphate isomerase
167	29654741	NP_820433.1				55	1.1e-11	1	Coxiella burnetii RSA 493	triose-phosphate isomerase
168	27364742	NP_760270.1				55	1.2e-11	1	Vibrio vulnificus CMCP6	triosephosphate isomerase
169	113461727	YP_719796.1				54.8	1.3e-11	1	Haemophilus somnus 129PT	triosephosphate isomerase
170	114562164	YP_749677.1				54.7	1.4e-11	1	Shewanella frigidimarina NCIMB 400	Triose-phosphate isomerase
171	19745720	NP_606856.1				54.4	1.8e-11	1	Streptococcus pyogenes MGAS8232	triosephosphate isomerase
172	21674265	NP_662330.1				54.3	1.8e-11	1	Chlorobium tepidum TLS	triosephosphate isomerase
173	54025557	YP_119799.1				54.3	1.8e-11	1	Nocardia farcinica IFM 10152	triosephosphate isomerase
174	118465485	YP_882521.1				54.3	1.9e-11	1	Mycobacterium avium 104	triosephosphate isomerase
175	16120436	NP_403749.1				54.1	2.1e-11	1	Yersinia pestis CO92	triosephosphate isomerase
176	51891382	YP_074073.1				54.1	2.1e-11	1	Symbiobacterium thermophilum IAM 14863	triosephosphate isomerase
177	41407264	NP_960100.1				53.9	2.4e-11	1	Mycobacterium avium subsp. paratuberculosis K-10	triosephosphate isomerase
178	21243434	NP_643016.1				53.8	2.6e-11	1	Xanthomonas axonopodis pv. citri str. 306	triosephosphate isomerase
179	121637368	YP_977591.1				53.6	2.9e-11	1	Mycobacterium bovis BCG str. Pasteur 1173P2	triosephosphate isomerase
180	123440493	YP_001004487.1				53.5	3.3e-11	1	Yersinia enterocolitica subsp. enterocolitica 8081	triosephosphate isomerase
181	15643452	NP_228498.1				53.3	3.7e-11	1	Thermotoga maritima MSB8	phosphoglycerate kinase/triose-phosphate isomerase
182	77359822	YP_339397.1				53.3	3.7e-11	1	Pseudoalteromonas haloplanktis TAC125	triosephosphate isomerase
183	16080445	NP_391272.1				53.3	3.8e-11	1	Bacillus subtilis subsp. subtilis str. 168	triosephosphate isomerase
184	118603036	YP_904251.1				53.3	3.8e-11	1	Candidatus Ruthia magnifica str. Cm (Calyptogena magnifica)	triosephosphate isomerase
185	170718564	YP_001783769.1				52.9	4.8e-11	1	Haemophilus somnus 2336	Triose-phosphate isomerase
186	157962882	YP_001502916.1				52.8	5.3e-11	1	Shewanella pealeana ATCC 700345	Triose-phosphate isomerase
187	54298774	YP_125143.1				52.7	5.5e-11	1	Legionella pneumophila str. Paris	triosephosphate isomerase
188	16804495	NP_465980.1				52.7	5.8e-11	1	Listeria monocytogenes EGD-e	hypothetical protein lmo2457
189	15673116	NP_267290.1				52.6	6e-11	1	Lactococcus lactis subsp. lactis Il1403	triosephosphate isomerase
190	84624726	YP_452098.1				52.6	6.1e-11	1	Xanthomonas oryzae pv. oryzae MAFF 311018	triosephosphate isomerase
191	148361104	YP_001252311.1				52.5	6.5e-11	1	Legionella pneumophila str. Corby	triosephosphate isomerase (TIM)
192	148245105	YP_001219799.1				52.5	6.5e-11	1	Candidatus Vesicomyosocius okutanii HA	triosephosphate isomerase
193	54295620	YP_128035.1				52.4	6.9e-11	1	Legionella pneumophila str. Lens	triosephosphate isomerase
194	50913876	YP_059848.1				52.4	7e-11	1	Streptococcus pyogenes MGAS10394	triosephosphate isomerase
195	139474179	YP_001128895.1				52.3	7.3e-11	1	Streptococcus pyogenes str. Manfredo	triosephosphate isomerase
196	152980270	YP_001353150.1				52.2	7.8e-11	1	Janthinobacterium sp. Marseille	triosephosphate isomerase
197	51598316	YP_072504.1				52.2	7.9e-11	1	Borrelia garinii PBi	triosephosphate isomerase
198	120556259	YP_960610.1				52	9.3e-11	1	Marinobacter aquaeolei VT8	Triose-phosphate isomerase
199	134098715	YP_001104376.1				51.9	1e-10	1	Saccharopolyspora erythraea NRRL 2338	triosephosphate isomerase
200	71894498	YP_278606.1				51.6	1.3e-10	1	Mycoplasma synoviae 53	triosephosphate isomerase
201	52842989	YP_096788.1				51.5	1.3e-10	1	Legionella pneumophila subsp. pneumophila str. Philadelphia 1	triosephosphate isomerase (TIM)
202	50842305	YP_055532.1				51.5	1.3e-10	1	Propionibacterium acnes KPA171202	triosephosphate isomerase
203	167627201	YP_001677701.1				51.4	1.4e-10	1	Francisella philomiragia subsp. philomiragia ATCC 25017	Triose-phosphate isomerase
204	29832840	NP_827474.1				51.2	1.6e-10	1	Streptomyces avermitilis MA-4680	triosephosphate isomerase
205	30249739	NP_841809.1				51.2	1.6e-10	1	Nitrosomonas europaea ATCC 19718	triosephosphate isomerase
206	29376484	NP_815638.1				51.1	1.7e-10	1	Enterococcus faecalis V583	triosephosphate isomerase
207	52081960	YP_080751.1				51.1	1.7e-10	1	Bacillus licheniformis ATCC 14580	triosephosphate isomerase
208	116511980	YP_809196.1				51.1	1.7e-10	1	Lactococcus lactis subsp. cremoris SK11	triosephosphate isomerase
209	14548285		Q9KNR1			51	1.8e-10	1		TPIS_VIBCH RecName: Full=Triosephosphate isomerase; Short=TIM; AltName: Full=Triose-phosphate isomerase
210	114321121	YP_742804.1				50.9	1.9e-10	1	Alkalilimnicola ehrlichei MLHE-1	triosephosphate isomerase
211	121998546	YP_001003333.1				50.8	2.2e-10	1	Halorhodospira halophila SL1	Triose-phosphate isomerase
212	15605051	NP_219835.1				50.7	2.2e-10	1	Chlamydia trachomatis D/UW-3/CX	triosephosphate isomerase
213	153955989	YP_001396754.1				50.2	3.2e-10	1	Clostridium kluyveri DSM 555	triosephosphate isomerase
214	125624235	YP_001032718.1				50.1	3.4e-10	1	Lactococcus lactis subsp. cremoris MG1363	triosephosphate isomerase
215	15603176	NP_246249.1				50	3.7e-10	1	Pasteurella multocida subsp. multocida str. Pm70	triosephosphate isomerase
216	1351273		P48492	AAB01378.1		49.8	4.1e-10	1		triose-phosphate isomerase
217	146283634	YP_001173787.1				49.7	4.6e-10	1	Pseudomonas stutzeri A1501	triosephosphate isomerase
218	76789052	YP_328138.1				49.6	4.9e-10	1	Chlamydia trachomatis A/HAR-13	triosephosphate isomerase
219	116515124	YP_802753.1				49.5	5.1e-10	1	Buchnera aphidicola str. Cc (Cinara cedri)	hypothetical protein BCc_188
220	22536927	NP_687778.1				49.4	5.6e-10	1	Streptococcus agalactiae 2603V/R	triosephosphate isomerase
221	17546783	NP_520185.1				49.3	6.1e-10	1	Ralstonia solanacearum GMI1000	triosephosphate isomerase
222	19075524	NP_588024.1				49.2	6.6e-10	1	Schizosaccharomyces pombe	triosephosphate isomerase
223	21672574	NP_660641.1				48.9	7.6e-10	1	Buchnera aphidicola str. Sg (Schizaphis graminum)	triosephosphate isomerase
224	163849348	YP_001637392.1				48.8	8.5e-10	1	Chloroflexus aurantiacus J-10-fl	Triose-phosphate isomerase
225	46128906	ZP_00154549.2				48.8	8.7e-10	1	Haemophilus influenzae R2846	COG0149: Triosephosphate isomerase
226	42630942	ZP_00156480.1				48.8	8.7e-10	1	Haemophilus influenzae R2866	COG0149: Triosephosphate isomerase
227	111024129	YP_707101.1				48.7	9.2e-10	1	Rhodococcus sp. RHA1	triosephosphate isomerase
228	16272620	NP_438838.1				48.6	9.4e-10	1	Haemophilus influenzae Rd KW20	triosephosphate isomerase
229	47459254	YP_016116.1				48.5	1e-09	1	Mycoplasma mobile 163K	triosephosphate isomerase
230	83319507	YP_424701.1				48.4	1.1e-09	1	Mycoplasma capricolum subsp. capricolum ATCC 27343	triosephosphate isomerase
231	136061		P00941			48.2	1.3e-09	1		TPIS_LATCH Triosephosphate isomerase (TIM) (Triose-phosphate isomerase)
232	119897685	YP_932898.1				48.1	1.4e-09	1	Azoarcus sp. BH72	putative triosephosphate isomerase
233	57234490	YP_181477.1				48.1	1.4e-09	1	Dehalococcoides ethenogenes 195	triosephosphate isomerase
234	120609948	YP_969626.1				48	1.5e-09	1	Acidovorax avenae subsp. citrulli AAC00-1	triosephosphate isomerase
235	119025852	YP_909697.1				47.9	1.6e-09	1	Bifidobacterium adolescentis ATCC 15703	triosephosphate isomerase
236	145224290	YP_001134968.1				47.6	1.9e-09	1	Mycobacterium gilvum PYR-GCK	triosephosphate isomerase
237	148657912	YP_001278117.1				47.5	2.1e-09	1	Roseiflexus sp. RS-1	Triose-phosphate isomerase
238	157373037	YP_001481026.1				47.5	2.1e-09	1	Serratia proteamaculans 568	triosephosphate isomerase
239	120403689	YP_953518.1				47.3	2.4e-09	1	Mycobacterium vanbaalenii PYR-1	triosephosphate isomerase
240	145589236	YP_001155833.1				47	3e-09	1	Polynucleobacter sp. QLW-P1DMWA-1	Triose-phosphate isomerase
241	118580116	YP_901366.1				46.9	3.2e-09	1	Pelobacter propionicus DSM 2379	Triose-phosphate isomerase
242	49475361	YP_033402.1				46.9	3.2e-09	1	Bartonella henselae str. Houston-1	triosephosphate isomerase
243	146318185	YP_001197897.1				46.8	3.3e-09	1	Streptococcus suis 05ZYH33	triosephosphate isomerase
244	157693807	YP_001488269.1				46.4	4.6e-09	1	Bacillus pumilus SAFR-032	triosephosphate isomerase
245	89898502	YP_515612.1				46.3	4.7e-09	1	Chlamydophila felis Fe/C-56	triosephosphate isomerase
246	86609604	YP_478366.1				46.2	5e-09	1	Synechococcus sp. JA-2-3B'a(2-13)	triosephosphate isomerase
247	157151151	YP_001450061.1				46.2	5.1e-09	1	Streptococcus gordonii str. Challis substr. CH1	triosephosphate isomerase
248	118617442	YP_905774.1				46.1	5.4e-09	1	Mycobacterium ulcerans Agy99	triosephosphate isomerase
249	16753052	NP_445325.1				45.9	6.3e-09	1	Chlamydophila pneumoniae AR39	triosephosphate isomerase
250	39938656	NP_950422.1				45.9	6.3e-09	1	Onion yellows phytoplasma OY-M	triosephosphate isomerase
251	53805149	YP_113187.1				45.4	8.6e-09	1	Methylococcus capsulatus str. Bath	triosephosphate isomerase
252	71906586	YP_284173.1				45.2	1e-08	1	Dechloromonas aromatica RCB	triosephosphate isomerase
253	24379183	NP_721138.1				45	1.2e-08	1	Streptococcus mutans UA159	triosephosphate isomerase
254	116333310	YP_794837.1				45	1.2e-08	1	Lactobacillus brevis ATCC 367	triosephosphate isomerase
255	15901416	NP_346020.1				44.9	1.3e-08	1	Streptococcus pneumoniae TIGR4	triosephosphate isomerase
256	108799373	YP_639570.1				44.6	1.6e-08	1	Mycobacterium sp. MCS	triosephosphate isomerase
257	29840073	NP_829179.1				43.9	2.5e-08	1	Chlamydophila caviae GPIC	triosephosphate isomerase
258	93004901	YP_579338.1				43.9	2.5e-08	1	Psychrobacter cryohalolentis K5	triosephosphate isomerase
259	110833186	YP_692045.1				43.4	3.4e-08	1	Alcanivorax borkumensis SK2	triosephosphate isomerase
260	81428221	YP_395221.1				43.4	3.5e-08	1	Lactobacillus sakei subsp. sakei 23K	triosephosphate isomerase
261	91776416	YP_546172.1				43.3	3.8e-08	1	Methylobacillus flagellatus KT	triosephosphate isomerase
262	74317158	YP_314898.1				43.2	4.1e-08	1	Thiobacillus denitrificans ATCC 25259	triosephosphate isomerase
263	118443388	YP_877494.1				43	4.6e-08	1	Clostridium novyi NT	triosephosphate isomerase
264	55820571	YP_139013.1				42.9	5e-08	1	Streptococcus thermophilus LMG 18311	triosephosphate isomerase
265	146308627	YP_001189092.1				42.9	5.1e-08	1	Pseudomonas mendocina ymp	triosephosphate isomerase
266	121601667	YP_988843.1				42.5	6.4e-08	1	Bartonella bacilliformis KC583	triosephosphate isomerase
267	148242073	YP_001227230.1				42.2	7.9e-08	1	Synechococcus sp. RCC307	triosephosphate isomerase
268	13508368	NP_110318.1				42.1	9e-08	1	Mycoplasma pneumoniae M129	triosephosphate isomerase
269	26991398	NP_746823.1				41.9	9.9e-08	1	Pseudomonas putida KT2440	triosephosphate isomerase
270	49474120	YP_032162.1				41.8	1.1e-07	1	Bartonella quintana str. Toulouse	triosephosphate isomerase
271	77166024	YP_344549.1				41.7	1.1e-07	1	Nitrosococcus oceani ATCC 19707	triosephosphate isomerase
272	33591972	NP_879616.1				41.5	1.4e-07	1	Bordetella pertussis Tohama I	triosephosphate isomerase
273	15605869	NP_213246.1				41.4	1.4e-07	1	Aquifex aeolicus VF5	triose phophate isomerase
274	71892364	YP_278098.1				41.2	1.6e-07	1	Candidatus Blochmannia pennsylvanicus str. BPEN	triosephosphate isomerase
275	148284061	YP_001248151.1				40.5	2.6e-07	1	Orientia tsutsugamushi str. Boryong	triosephosphate isomerase
276	32034786	ZP_00134904.1				40.4	2.9e-07	1	Actinobacillus pleuropneumoniae serovar 1 str. 4074	COG0149: Triosephosphate isomerase
277	62184937	YP_219722.1				40.4	2.9e-07	1	Chlamydophila abortus S26/3	triosephosphate isomerase
278	113867068	YP_725557.1				40	3.7e-07	1	Ralstonia eutropha H16	triosephosphate isomerase
279	15827221	NP_301484.1				39.8	4.3e-07	1	Mycobacterium leprae TN	triosephosphate isomerase
280	152966873	YP_001362657.1				39.7	4.7e-07	1	Kineococcus radiotolerans SRS30216	Triose-phosphate isomerase
281	15835221	NP_296980.1				39.4	5.8e-07	1	Chlamydia muridarum Nigg	triosephosphate isomerase
282	97202966		Q2K869			39.3	6e-07	1		TPIS1_RHIEC RecName: Full=Triosephosphate isomerase 1; Short=TIM 1; AltName: Full=Triose-phosphate isomerase 1
283	114327490	YP_744647.1				39.3	6.3e-07	1	Granulibacter bethesdensis CGDNIH1	triosephosphate isomerase
284	77457002	YP_346507.1				39.2	6.3e-07	1	Pseudomonas fluorescens Pf0-1	triosephosphate isomerase
285	267157		Q01893			39.2	6.3e-07	1	Moraxella sp.	triosephosphate isomerase
286	12045291	NP_073102.1				39.2	6.5e-07	1	Mycoplasma genitalium G37	triosephosphate isomerase
287	116492263	YP_803998.1				38.5	1e-06	1	Pediococcus pentosaceus ATCC 25745	triosephosphate isomerase
288	15888933	NP_354614.1				38.5	1.1e-06	1	Agrobacterium tumefaciens str. C58	triosephosphate isomerase
289	70734334	YP_257974.1				38.5	1.1e-06	1	Pseudomonas fluorescens Pf-5	triosephosphate isomerase
290	167035707	YP_001670938.1				38.2	1.3e-06	1	Pseudomonas putida GB-1	triosephosphate isomerase
291	73540662	YP_295182.1				38	1.5e-06	1	Ralstonia eutropha JMP134	triosephosphate isomerase
292	116625555	YP_827711.1				38	1.5e-06	1	Solibacter usitatus Ellin6076	triosephosphate isomerase
293	73748555	YP_307794.1				37.9	1.6e-06	1	Dehalococcoides sp. CBDB1	triosephosphate isomerase
294	26553824	NP_757758.1				37.8	1.7e-06	1	Mycoplasma penetrans HF-2	triose phosphate isomerase
295	163868049	YP_001609253.1				37.8	1.7e-06	1	Bartonella tribocorum CIP 105476	triosephosphate isomerase
296	92115193	YP_575121.1				37.5	2.1e-06	1	Chromohalobacter salexigens DSM 3043	triosephosphate isomerase
297	83589133	YP_429142.1				37.3	2.4e-06	1	Moorella thermoacetica ATCC 39073	triosephosphate isomerase
298	56460080	YP_155361.1				37.3	2.5e-06	1	Idiomarina loihiensis L2TR	triosephosphate isomerase
299	104780024	YP_606522.1				37.2	2.7e-06	1	Pseudomonas entomophila L48	triosephosphate isomerase
300	147669316	YP_001214134.1				37.1	2.7e-06	1	Dehalococcoides sp. BAV1	triosephosphate isomerase
301	15965191	NP_385544.1				36.8	3.4e-06	1	Sinorhizobium meliloti 1021	triosephosphate isomerase protein
302	152986269	YP_001350790.1				36.6	4.1e-06	1	Pseudomonas aeruginosa PA7	triosephosphate isomerase
303	46580087	YP_010895.1				36.5	4.3e-06	1	Desulfovibrio vulgaris subsp. vulgaris str. Hildenborough	triosephosphate isomerase
304	15616917	NP_240130.1				36.4	4.5e-06	1	Buchnera aphidicola str. APS (Acyrthosiphon pisum)	triosephosphate isomerase
305	15639526	NP_218976.1				36.4	4.6e-06	1	Treponema pallidum subsp. pallidum str. Nichols	triosephosphate isomerase (tpi)
306	86605117	YP_473880.1				35.7	7.3e-06	1	Synechococcus sp. JA-3-3Ab	triosephosphate isomerase
307	85057829	YP_456745.1				35.1	1.1e-05	1	Aster yellows witches'-broom phytoplasma AYWB	triosephophate isomerase
308	148651969	YP_001279062.1				35	1.2e-05	1	Psychrobacter sp. PRwf-1	Triose-phosphate isomerase
309	16799441	NP_469709.1				34.7	1.5e-05	1	Listeria innocua Clip11262	hypothetical protein lin0364
310	17987129	NP_539763.1				34.6	1.6e-05	1	Brucella melitensis 16M	triosephosphate isomerase
311	33520037	NP_878869.1				34.2	2e-05	1	Candidatus Blochmannia floridanus	triosephosphate isomerase
312	71658008		Q6AF43			34.2	2.1e-05	1		TPIS_LEIXX RecName: Full=Triosephosphate isomerase; Short=TIM; AltName: Full=Triose-phosphate isomerase
313	56697463	YP_167831.1				33.9	2.5e-05	1	Silicibacter pomeroyi DSS-3	triosephosphate isomerase
314	23502016	NP_698143.1				33.6	3.1e-05	1	Brucella suis 1330	triosephosphate isomerase
315	16802391	NP_463876.1				33.3	3.8e-05	1	Listeria monocytogenes EGD-e	hypothetical protein lmo0346
316	46906586	YP_012975.1				33.2	4.2e-05	1	Listeria monocytogenes str. 4b F2365	triosephosphate isomerase
317	33240351	NP_875293.1				33.2	4.2e-05	1	Prochlorococcus marinus subsp. marinus str. CCMP1375	triosephosphate isomerase
318	119357648	YP_912292.1				31.6	0.00013	1	Chlorobium phaeobacteroides DSM 266	triosephosphate isomerase
319	78188475	YP_378813.1				31.2	0.00016	1	Chlorobium chlorochromatii CaD3	triosephosphate isomerase
320	145220080	YP_001130789.1				31	0.0002	1	Prosthecochloris vibrioformis DSM 265	triosephosphate isomerase
321	66047411	YP_237252.1				31	0.0002	1	Pseudomonas syringae pv. syringae B728a	triosephosphate isomerase
322	8134744		Q56738	AAB48658.1		30.8	0.00021	1	Vibrio sp.	triosephosphate isomerase
323	16331347	NP_442075.1				30.5	0.00027	1	Synechocystis sp. PCC 6803	triosephosphate isomerase
324	94987574	YP_595507.1				30.5	0.00028	1	Lawsonia intracellularis PHE/MN1-00	triosephosphate isomerase
325	28198169	NP_778483.1				30.5	0.00028	1	Xylella fastidiosa Temecula1	triosephosphate isomerase
326	15836906	NP_297594.1				30.3	0.00031	1	Xylella fastidiosa 9a5c	triosephosphate isomerase
327	22298509	NP_681756.1				29.9	0.00042	1	Thermosynechococcus elongatus BP-1	triosephosphate isomerase
328	15599942	NP_253436.1				29.8	0.00044	1	Pseudomonas aeruginosa PAO1	triosephosphate isomerase
329	71064646	YP_263373.1				29.7	0.00049	1	Psychrobacter arcticus 273-4	triosephosphate isomerase
330	158337510	YP_001518685.1				29.5	0.00053	1	Acaryochloris marina MBIC11017	triosephosphate isomerase
331	23500597	NP_700037.1				29.2	0.00068	1	Brucella suis 1330	triosephosphate isomerase
332	71737682	YP_276315.1				28.9	0.00082	1	Pseudomonas syringae pv. phaseolicola 1448A	triosephosphate isomerase
333	28871628	NP_794247.1				28.4	0.0011	1	Pseudomonas syringae pv. tomato str. DC3000	triosephosphate isomerase
334	113475099	YP_721160.1				28.4	0.0012	1	Trichodesmium erythraeum IMS101	triosephosphate isomerase
335	89900284	YP_522755.1				28	0.0015	1	Rhodoferax ferrireducens T118	triosephosphate isomerase
336	17988770	NP_541403.1				27.7	0.0019	1	Brucella melitensis 16M	triosephosphate isomerase
337	78187323	YP_375366.1				26.2	0.0038	1	Pelodictyon luteolum DSM 273	triosephosphate isomerase
338	13470811	NP_102380.1				25.8	0.0041	1	Mesorhizobium loti MAFF303099	triose-phosphate isomerase
339	15793561	NP_283383.1				25.4	0.0044	1	Neisseria meningitidis Z2491	triosephosphate isomerase
340	86360774	YP_472661.1				25.2	0.0045	1	Rhizobium etli CFN 42	triosephosphate isomerase
341	75909497	YP_323793.1				25	0.0046	1	Anabaena variabilis ATCC 29413	triosephosphate isomerase
342	46198889	YP_004556.1				24.4	0.0051	1	Thermus thermophilus HB27	triosephosphate isomerase
343	32491023	NP_871277.1				24.1	0.0054	1	Wigglesworthia glossinidia endosymbiont of Glossina brevipalpis	hypothetical protein WGLp274
344	17231877	NP_488425.1				24	0.0055	1	Nostoc sp. PCC 7120	triosephosphate isomerase
345	55980916	YP_144213.1				23.8	0.0056	1	Thermus thermophilus HB8	triosephosphate isomerase
346	20140827		Q9JXT8			23.7	0.0058	1		TPIS_NEIMB RecName: Full=Triosephosphate isomerase; Short=TIM; AltName: Full=Triose-phosphate isomerase
347	33865357	NP_896916.1				21.5	0.0083	1	Synechococcus sp. WH 8102	triosephosphate isomerase
348	148260239	YP_001234366.1				20.9	0.0092	1	Acidiphilium cryptum JF-5	Triose-phosphate isomerase
349	94985237	YP_604601.1				20.8	0.0093	1	Deinococcus geothermalis DSM 11300	triosephosphate isomerase
350	1730000		P55275	AAA79847.1		20.2	0.01	1		triosephosphate isomerase
351	16126136	NP_420700.1				19.5	0.012	1	Caulobacter crescentus CB15	triosephosphate isomerase
352	89054224	YP_509675.1				19.3	0.012	1	Jannaschia sp. CCS1	triosephosphate isomerase
353	114799671	YP_760496.1				19.1	0.012	1	Hyphomonas neptunium ATCC 15444	triosephosphate isomerase
354	37520609	NP_923986.1				18.6	0.013	1	Gloeobacter violaceus PCC 7421	triosephosphate isomerase
355	33863089	NP_894649.1				17.9	0.015	1	Prochlorococcus marinus str. MIT 9313	triosephosphate isomerase
356	34496394	NP_900609.1				17.8	0.015	1	Chromobacterium violaceum ATCC 12472	triosephosphate isomerase
357	115524600	YP_781511.1				17.2	0.017	1	Rhodopseudomonas palustris BisA53	Triose-phosphate isomerase
358	146341036	YP_001206084.1				16.6	0.019	1	Bradyrhizobium sp. ORS278	triosephosphate isomerase (TIM) (Triose-phosphate isomerase)
359	124023096	YP_001017403.1				16.5	0.019	1	Prochlorococcus marinus str. MIT 9303	triosephosphate isomerase
360	110633988	YP_674196.1				16.2	0.02	1	Mesorhizobium sp. BNC1	triosephosphate isomerase
361	2501311		P91919	AAB48450.1		15.3	0.023	1	Culex pipiens	triosephosphate isomerase
362	39932454		Q9RUP5			14.8	0.025	1		TPIS_DEIRA Triosephosphate isomerase (TIM) (Triose-phosphate isomerase)
363	123966137	YP_001011218.1				14.8	0.025	1	Prochlorococcus marinus str. MIT 9515	triosephosphate isomerase
364	2501309		P92119	AAB48449.1		14.7	0.025	1	Aedes togoi	triosephosphate isomerase
365	124025771	YP_001014887.1				14.6	0.026	1	Prochlorococcus marinus str. NATL1A	triosephosphate isomerase
366	159044622	YP_001533416.1				14.1	0.028	1	Dinoroseobacter shibae DFL 12	Triose-phosphate isomerase
367	123968574	YP_001009432.1				14	0.028	1	Prochlorococcus marinus str. AS9601	triosephosphate isomerase
368	157413408	YP_001484274.1				12.9	0.034	1	Prochlorococcus marinus str. MIT 9215	triosephosphate isomerase
369	90423971	YP_532341.1				12.6	0.036	1	Rhodopseudomonas palustris BisB18	triosephosphate isomerase
370	162147716	YP_001602177.1				12.6	0.036	1	Gluconacetobacter diazotrophicus PAl 5	putative triosephosphate isomerase
371	27379918	NP_771447.1				11.6	0.043	1	Bradyrhizobium japonicum USDA 110	triosephosphate isomerase
372	72382222	YP_291577.1				10.7	0.049	1	Prochlorococcus marinus str. NATL2A	triosephosphate isomerase
373	1351274		P48493	AAB23371.1		10.6	0.05	1	Lactuca sativa	triose phosphate isomerase; TPI
374	126696379	YP_001091265.1				10.2	0.054	1	Prochlorococcus marinus str. MIT 9301	triosephosphate isomerase
375	1730002		P50919	AAA83218.1		9.8	0.057	1		triosephosphate isomerase
376	78779355	YP_397467.1				9.5	0.06	1	Prochlorococcus marinus str. MIT 9312	triosephosphate isomerase
377	2501321		P96985	AAB48823.1		8.2	0.074	1	Rhizobium etli	triosephosphate isomerase
378	78357032	YP_388481.1				8.2	0.074	1	Desulfovibrio desulfuricans subsp. desulfuricans str. G20	triosephosphate isomerase
379	99080605	YP_612759.1				7	0.091	1	Silicibacter sp. TM1040	triosephosphate isomerase
380	1351276		P48779	AAA62167.1		6.9	0.093	1		triosephosphate isomerase
381	148239771	YP_001225158.1				6.6	0.097	1	Synechococcus sp. WH 7803	triosephosphate isomerase
382	161347552	NP_892947.2				6.2	0.1	1	Prochlorococcus marinus subsp. pastoris str. CCMP1986	triosephosphate isomerase
383	88658414	YP_507456.1				5.5	0.12	1	Ehrlichia chaffeensis str. Arkansas	triosephosphate isomerase
384	42520000	NP_965915.1				5.3	0.12	1	Wolbachia endosymbiont of Drosophila melanogaster	triosephosphate isomerase
385	42522607	NP_967987.1				5.2	0.12	1	Bdellovibrio bacteriovorus HD100	hypothetical protein Bd1051
386	148255837	YP_001240422.1				4.9	0.13	1	Bradyrhizobium sp. BTAi1	triosephosphate isomerase
387	2501310		P91895	AAB48448.1		4.9	0.13	1	Anopheles merus	triosephosphate isomerase
388	2501324		P96190	AAC45452.1		4.8	0.13	1	Xanthobacter flavus	triosephosphate isomerase
389	24214396	NP_711877.1				4.4	0.14	1	Leptospira interrogans serovar Lai str. 56601	triosephosphate isomerase
390	58584665	YP_198238.1				4.1	0.15	1	Wolbachia endosymbiont strain TRS of Brugia malayi	triosephosphate isomerase
391	113955302	YP_730419.1				4.1	0.15	1	Synechococcus sp. CC9311	triosephosphate isomerase
392	15965979	NP_386332.1				3.1	0.17	1	Sinorhizobium meliloti 1021	triosephosphate isomerase
393	72080444	YP_287502.1				3.1	0.17	1	Mycoplasma hyopneumoniae 7448	triosephosphate isomerase
394	45657942	YP_002028.1				3	0.18	1	Leptospira interrogans serovar Copenhageni str. Fiocruz L1-130	triosephosphate isomerase
395	78184405	YP_376840.1				2.8	0.18	1	Synechococcus sp. CC9902	triosephosphate isomerase
396	54020428	YP_115790.1				2.5	0.19	1	Mycoplasma hyopneumoniae 232	triosephosphate isomerase
397	116327980	YP_797700.1				2.3	0.2	1	Leptospira borgpetersenii serovar Hardjo-bovis L550	triosephosphate isomerase
398	13357739	NP_078013.1				0.2	0.28	1	Ureaplasma parvum serovar 3 str. ATCC 700970	triosephosphate isomerase
399	146328942	YP_001209713.1				-1.3	0.36	1	Dichelobacter nodosus VCS1703A	triosephosphate isomerase
400	13476061	NP_107631.1				-1.8	0.39	1	Mesorhizobium loti MAFF303099	triosephosphate isomerase
401	152991232	YP_001356954.1				-2.2	0.41	1	Nitratiruptor sp. SB155-2	triosephosphate isomerase
402	205830477		Q7Z6K2			-2.8	0.46	1		TPISL_HUMAN RecName: Full=Putative triosephosphate isomerase-like protein LOC286016
403	27904779	NP_777905.1				-4.2	0.57	1	Buchnera aphidicola str. Bp (Baizongia pistaciae)	triosephosphate isomerase
404	32266814	NP_860846.1				-8.5	1.2	1	Helicobacter hepaticus ATCC 51449	triosephosphate isomerase
405	78777946	YP_394261.1				-12.1	2.1	1	Sulfurimonas denitrificans DSM 1251	triosephosphate isomerase
406	154148733	YP_001406353.1				-17.6	5.3	1	Campylobacter hominis ATCC BAA-381	triosephosphate isomerase
407	152993778	YP_001359499.1				-21.3	9.7	1	Sulfurovum sp. NBC37-1	triosephosphate isomerase

[truncated: 5 more sheets: 1ney, 1tph, 1r2r, 1kv5, full]
